# Supplementary material for: Genome-wide characterization, evolutionary analysis, and expression pattern analysis of the trihelix transcription factor family and gene expression analysis under MeJA treatment in Panax ginseng
Source: BMC Plant Biol. 2023 Aug 1;23:376. doi: 10.1186/s12870-023-04390-w (PMC10392005; doi:10.1186/s12870-023-04390-w)
Supplement: Supplementary file 1 — Additional file 1: Table S1. Basic information of PgGT gene family. [file 12870_2023_4390_MOESM1_ESM.xlsx]

## Sheet: Sheet1
Table S1. Basic information of PgGT gene family
Gene id	Transcript id	Length (bp)	DNA sequences (5' - 3')	ORF (bp/aa)		Description
comp1969_c0_seq1	PgGT01	1432	GCCGCTGCTGCTCCCGGAGAGCAGCGGCGAGGACGGCGGCGCCCACGACCACGACTCCTCCTCGCGGGCCTCGGCCCCGAAGAAGCGCGCCGAGACCTGGGTCCAGGACGAGACGCTCAGCCTCATCGCGCTGCGCCGTGAGATGGACAACCACTTCAACACCTCCAAGTCCAACAAGCACCTCTGGGAGGCCATCTCCGCCAAGATGCGGGAGCAGGGCTTCGACCGCTCCCCGACCATGTGCACCGACAAGTGGCGCAACCTCCTCAAGGAGTTCAAGAAGGCTCGCAGCCACGCCCGCAGCAGCGCCGGCGCCGGCGGGAACGGCTCCGCCAAGATGGCCTACTACAAGGAGATCGACGACCTGCTCAAGCGCCGCGGGAAGGCGGCCGCCTCGCC…	143-1054	303aa	trihelix transcription factor GT-1-like
comp48322_c0_seq1	PgGT02	1415	ATACTAGACGACATATATTTATTTGGAGAGATTTGGAGAGAGAGAGAGAGAGATCATGATCCTTCTTTATTTTATTTTATTTTTCTCTTTTATTCACCATTCATTCACACCTTATATTCACACCACCTTCATATAAATCTCCCTTTTCCCCCAAGGCTTTCTTTTTCTTTCAAATCCGATCATGTCTTTCTAGTAACTTAATTAGCTCATCATCCTTTTAATTCCTTTGCTACAAAGTAATCTACATATATATTATATATATATACATAATCTTTTTGGTATATATATATGGATGGAGGTGGCCATCATCATAATCAGTATCTTCATCATCATCAACAACAGCAACAGATCAGTGTGAATATTGAGACGGGTGGGGATAGGTTTCCCCAATGGAGTATT…	289-1149	286aa	trihelix transcription factor GT-3b-like
comp54277_c1_seq3	PgGT03-03	1180	GTAGTACTTGTTGATGTTCTCCCACTTCTCTTTGCATCTCTTAGCATTTCGGTTGTATCCAAGCTTGCGCATCAAGGCTGAGATCTCCTCCCAGAGCGGGCCTTTTGGCCCGTTCTCGTGGTACTTTGTGTCGAGAGTTGTTCGAAGCTTGATGAGCGCATGGACTTCTGCTTTAGGCCATCTGGATGGACTTGGAGAGAGAAAATTGTCACCACCACCATTGTTGCTTGGTATCATATCCATACTACTTTTTACTAGTGGTGCTGGTGCTGTTGCTAGTGTTGGTACTGGTGCTGTTGACTGTGCTGGCACTGGAGCTGGTTGTGGTGTTGGTGTTGGCACTGGTACTGGCGCTGGTGTTGGTGCTACTTCTTGTTTTTGTTGTTGTGCTACTGGTGG…	>1-1044	347aa	trihelix transcription factor GT-2-like
comp57287_c0_seq1	PgGT04	2152	AAAAAATGGTCAATAGTTTTGGATAGTAATTTATATTTAAGCGTATTGAAATTGAGGCAACCAAATAGCTCAATTACTCGAGGGTCTGTAAGCGTGCTGATCCTGCTGCTCTGTTAACATCTTCCAAGAATGTGGTGTAGTATTAATAGGAAGGATCATCCCCTTTCACACCTCACCTCAATTACTTATATTGCTAATGCAACAACACCAACACCATCTTTGTATGTTCGCATCACATCAGGTTACATGCAAAGCAAGTGATAAGAACTGCAGTTCAAATAGGAGTACTCCGTTTTAATATGCCTTGGATGATCCACTTTCCATGGCTCTCAGCCTAGGCACAACGACTCGCTCTACTGAGCTAATAGCCTGTCGTGCAAGCCCCCACCGGAAGCCTGC…	800-1903	367aa	trihelix transcription factor ASIL2
comp58235_c0_seq1	PgGT05	1561	CTTTAACCAAACTAAGAAAAGAAATTAAAGGGGTGTGTGTTTATTTTATTTTATTTTGTCTTATTTTCATGGTTTAGTATCTTGCCTTTATAGAGACCCTTTCCATTTGAAGTTAATAGTTGGACAAATTTTGGAGGTTGGAAGGTAAAACTTGAAGGGTAAACTGCCGTTAGGGAAGTAAGTACTGGCGAAAAAGTCAAAATAAGGGAAAAGATTGTCGACTACCGAGATCTTAACTCATTCCGTCCAACTTCCAATAAGCATCTGACGTGACCGTTATCTCCCCTCCGGTCAGTCAGATGCACGGCCAACGTCTCTCCCTTTACCTTTTCCTTTCTCTTTCCAATTCCGATCCCTTTTTATTCCCTTCCTATTTCTCACTCCTCATCTCCGGCGTAC…	425-1231	268aa	trihelix transcription factor ASIL2
comp59213_c0_seq1	PgGT06-01	1086	CCACAGTCTGGTATATGACCTTGGCCTTCAAAAGACAATCAATGGAAATCCCTCTATAAATACTTTCTAAATTGGTTACCAACATGCATTATACAATTTACCATAATACTTTAAAAAACAAAAAGAACGAAAATTGTAGCCGTGATGATATTAAATATTAATTACACCTTATCACTTCAAAGTTGAAACTAAAATACACGTACCTTGGCCACCCTATCAGCACCATTGGAACCATGTGAATTTTGTGCAATTCCAAGATGAACCGGCTGAGCCGGACCCGGAGGCAACGGTGGTAGCGGTTGTGATGACACAGGCACCGATGGTTCAAGCATCATTAGCGGAGAATTGACAATCGGGGGTGACAGCGGCGGCAGAGGGGTAGGCTGAGGAGCGGCGGTA…	189-785	198aa	trihelix transcription factor ASIL2
comp59213_c0_seq2	PgGT06-02	1516	GATTTTGCAAAAAATTGAGACATTAGCTATGACATTACAAAAATTGAAACATTGAGGTGTATGTTGCAATTCAGTGTATACATGAGAGTACAATTTAGCAATTTACCCATCCAAATATGCCAATAACATATATCCTTCTCTTTCACTTCCAAAAGTTCAATAACACGTTATGATTTAATAATATAATGCGACACAATTTAACCAATTCTTCCTCTCTGACTTTATAATATAGATAAAGTATCAACTTCTCCCAATCCTCAAAGAAGAATCGACCCCTTTGCCTATGCCTGCAAAAAGCTTAGCAATCTCCAGTTGAGTATTTGCAATGATCTCGGTTCGCTTAAGGTCCATTTCACCTCTCTTCGCCTCAGCTTCTGCTCGCATCCTTTCTAAATCTCT…	241-1215	324aa	Trihelix transcription factor ASIL2
comp59459_c0_seq1	PgGT07-01	1232	GGCGCATTTTAGAACCACCCAATCCCACGCACTCCTTACGCACACCCACCAACACAACCACCACCACTACCACGTCCTCCTCCTCCTCCACCATCACCACCCATCACAAGAAAAAGCATAAATACCAAATTCCCTCAAAACCCAATCCCAATCTATGGCCTCACCTTCTCCATCACCCTCCTCATCTCCATCACAACCGCCGCCGCCGCCGTCACAGGACCAAAAGCAATCCCCACCTTCTCCCTCTCCTCCTTCAAATCAAAATTCCCCAAAACCAACAACACCCACCAACACCACCACCAAGAAAACCCAACCCCTCCCCTGGACCCACCAAGAGACCATCAATCTCATCCAAGCTTACCAAGAAAAATGGTACTCCCTCAAAAAAGGGCAGCTCAA…	155-1051	298aa	trihelix transcription factor ASIL1
comp59459_c0_seq2	PgGT07-02	1267	GGCGCATTTTAGAACCACCCAATCCCACGCACTCCTTACGCACACCCACCAACACAACCACCACCACTACCACGTCCTCCTCCTCCTCCACCATCACCACCCATCACAAGAAAAAGCATAAATACCAAATTCCCTCAAAACCCAATCCCAATCTATGGCCTCACCTTCTCCATCACCCTCCTCATCTCCATCACAACCGCCGCCGCCGCCGTCACAGGACCAAAAGCAATCCCCACCTTCTCCCTCTCCTCCTTCAAATCAAAATTCCCCAAAACCAACAACACCCACCAACACCACCACCAAGAAAACCCAACCCCTCCCCTGGACCCACCAAGAGACCATCAATCTCATCCAAGCTTACCAAGAAAAATGGTACTCCCTCAAAAAAGGGCAGCTCAA…	155-1051	298aa	trihelix transcription factor ASIL1
comp59459_c0_seq3	PgGT07-03	814	CCAACACCAACACCACCACCACCAACTACCAACAACCACCACCATCAACACCAACAATAAGAATATCATAAAAACACTAATCAGCCCCGTTTCCTCCAAACCCTAATCCCCATCAATGGCCTCACCCTTTTCATCCCCATTACCACCACCAGCAGCAGCAGATCAAAAAGGAGCCCAATTCCCACCACCTCTCTCTCCTTCGCCACCACCGCCTTCAAATCCAAATTCCTCTGAACTACCAACACCGGACAACTCCACTACCAAGAAAACCCAGCCCCTCCCGTGGACCCACCAAGAAACCATCAATCTCATCCAAGCTTACCAAGAAAAATGGTACTCCCTCAAAAAAGGGCAGCTCAAGTCCAGCCAATGGGAAGAAGTTGCCATCACCGTCGCCGC…	116->814	232aa	trihelix transcription factor ASIL1
comp59459_c0_seq4	PgGT07-04	999	GAAATATCAACACCTAGCCTAATTTAAGTTGCCAGAAAATGGCAACATTTTGGCCTCATCTACTATACTATAGCTTAACATTATGTGTCGTAGCTATTTATGCAGCCGCAGATGGCAATGAGCCTTACATGTATACATCTCCACCACCACCCCCAGAACCTTATGTTTACTCATCACCACCACCACCACCACCAACTACCACCACCCACCACCAACACCTCCACCATCAACACCAACAACAAGAATAGATTAAAAACACTAATCAGCCCCGTTTCCTCCAAACCCTAATCCCCATCAATGGCCTCACCCTCTTCATCCCCATTACCACCACCTCCATCACCAGCAGATCCAAAAGGAGTCCAATTCCTACCACCTCTCTCTCCTTCGCCACCACCGCCT…	198->999	233aa	trihelix transcription factor ASIL1
comp59459_c0_seq5	PgGT07-05	1294	GGCGCATTTTAGAACCACCCAATCCCACGCACTCCTTACGCACACCCACCAACACAACCACCACCACTACCACGTCCTCCTCCTCCTCCACCATCACCACCCATCACAAGAAAAAGCATAAATACCAAATTCCCTCAAAACCCAATCCCAATCTATGGCCTCACCTTCTCCATCACCCTCCTCATCTCCATCACAACCGCCGCCGCCGCCGTCACAGGACCAAAAGCAATCCCCACCTTCTCCCTCTCCTCCTTCAAATCAAAATTCCCCAAAACCAACAACACCCACCAACACCACCACCAAGAAAACCCAACCCCTCCCCTGGACCCACCAAGAGACCATCAATCTCATCCAAGCTTACCAAGAAAAATGGTACTCCCTCAAAAAAGGGCAGCTCAA…	155-1078	307aa	trihelix transcription factor ASIL1
comp59459_c0_seq6	PgGT07-06	1259	GGCGCATTTTAGAACCACCCAATCCCACGCACTCCTTACGCACACCCACCAACACAACCACCACCACTACCACGTCCTCCTCCTCCTCCACCATCACCACCCATCACAAGAAAAAGCATAAATACCAAATTCCCTCAAAACCCAATCCCAATCTATGGCCTCACCTTCTCCATCACCCTCCTCATCTCCATCACAACCGCCGCCGCCGCCGTCACAGGACCAAAAGCAATCCCCACCTTCTCCCTCTCCTCCTTCAAATCAAAATTCCCCAAAACCAACAACACCCACCAACACCACCACCAAGAAAACCCAACCCCTCCCCTGGACCCACCAAGAGACCATCAATCTCATCCAAGCTTACCAAGAAAAATGGTACTCCCTCAAAAAAGGGCAGCTCAA…	155-1078	307aa	trihelix transcription factor ASIL1
comp59739_c0_seq1	PgGT08	1723	CTTGAAACTGAAATAAAAATAGATAAGAAAAGCCAAACACTTCCCAAGTCAGAGGCTCAGCCACCCAACCCAACCTGGCTGGGCGGTGGTCAGAAGTGGTCACAGCCCAACCAAATCATTGGTGGTGGTCAGACACTCAGACTCAAATCCCCAGCCCACCCTATTTGCCCATCCTCCTAAGCTACGTGCGCAGCTTAACACCACCAACAACCCCGGTGCACGTTAGCTTTCCCCACCACCCCACCCTAAGCGGTGGCCTCATCTTTCTAGATCTCGAAATCAGCCGCACACCCCTCCCCCACCACCACCCAATTAAACCTAACCCCCCAACCCATTCAATTCTCAAATTATGTCCACCGCCACCCTCCACCACCCCCTTTTTCTTTCCCTCTTCCTTCC…	438-1445	335aa	trihelix transcription factor ASIL2
comp61196_c0_seq1	PgGT09	1772	AATCTCCATAAATCTGAAGCCTAGTACCAAATGCAATTTGAACTGTTTTAAATTACTTTTATGGGGGGGAAAACCAACGATACATGCAACATGAACTTGTCCAAAAGAAAATAATAATAAAGATAAACGATACAAGACCAAAGCGTATTTTAGTGAAAAAAAATATGGATGCAATTCAGTAGCAAACCATTGCACAAGCCTTCATGCTAATTCAAATATATTACATCCTGAAACTTTTCCAATCCTTGTACACTCGTGTGGGGAAGCCATCAACTTTAGAGGGGACCACACGTACAAAATAAGTAGTAAAGCCATTCAGTTGTGTAACCTTTCCTTGTAGATTTTCCTAGTCATCCACTGACGTTTCCTGCAGATTCGTCGGTATCGGTCTCATCGTCA…	351-1460	369aa	trihelix transcription factor ASIL2-like
comp61411_c0_seq1	PgGT10	3214	TTGATCAAGAAGCTGATTTAGCAAGACAATCAACAACCGCATTTGCATCTCGACGACAATAACCAAAACAAACCTTCCCGAACCCTGTTGCAAGTTGAGCACATTCAGCAATGATCGCCGCGTCAGCTCCATAGTAGTAGTTTTGTAGCTTCAATCACAGGAACACGATCGGACTCGATCTCCACCTTGTTACGGCCTAAATGTGAGGCCAGAATTAATCCATTCTGTAACACGAGAGCGCCTTTTTACTTGCTAATGTTGCAACTTAACTGACTAATCAATTGATAGATCTAGTTGCTGATCCCACAAAAACTAATACAACATGGTGGATTGGTAAACCTAGTTTCACGTGACTACCCCAGGCATCTCATGCAATGGCAAAGAATGATAGGATTACTT…	498-3047	849aa	ribonuclease J-like isoform X1
comp62374_c0_seq1	PgGT11	1808	TAAACTAAGGGACAGTTTTACATTTATAGTAAAAAACAAAATACTACAACTAGTAGAGTTCAATTCCTTTTAACCACCAAAAAAGCTCAAGAAACGATTTAAACACTCAACACATGCGGCAACTACAAAACTAAAACTCAAAGTTGAAAGCTGGAACTTGAGTTACATTCTTCCCTCCATCAACAACAATCTGCTGAGCAGATCCGAAAGTAGTTTCCGGTACGGCAGTATCCGTCTTTGGCAAGGCCGAGAGGTTTTCCGGCCCATCAGGAGCCACTAGTGTTCCTTGATTGTACAAACTGTTCAACTGGTGAAAATAAGGGCATGTCCTTGAATCAGCAGATCTTTTCTTGTTAACATCTTTAGTTTTCCTAAAATATTTGTTAATGTTTTCCCATT…	131-1714	527aa	trihelix transcription factor GTL2
comp62653_c0_seq1	PgGT12	2020	ATTTTACCAACACATTTCAACCCAAATCTCAAAACACAATCGGCCGGCGGTTTATTGTTTTTTACCTCCCTCGTCGCCGGCCATGGAAGTCTACACCGGCGACCGGCAAATCCCAAACGGTGTCGTTCTCTTCCCAGATAACTTATTACCGTTCCCGGAAACCGGCGAAATACTCTCACATGATCGGGCGGCGGAGATTCGCAGGCCTCCGCCTCAGAAGCTCCGTCCGATCAGATATTCCGGCCGTAACTTAATGGAGTATTCCGATCCTGATCGAGGGTTTGACGGGAGTCTAGGGAGCTGTTACGCCGCCGAGTTAGGGTTTCTGACTCAGGAACCTAGTGTAAAAGTACAACATCAGGAGTGTGAAAGTACTCCTCCGGCGTACATCGGAAATCG…	83-1228	381aa	trihelix transcription factor GT-2
comp62877_c0_seq1	PgGT13-01	1817	TTCTCCTTTGTAAAGTTACGAACATTCAGCACATATGCAAGTTAAAATTACAATAATAATGTTAAAGTTAAACATAAGATACACTTGACGATAGCATTTAGTATCATAAATCAGCTAGTTTTCATAGCAAGATCAAACATCACAACTTGGTGACACCGAAACCAAGTATTCTGACAGACCTATCTTTTGTATCCTAAGAAAAAAAATAAAAACTGCTGCCCATTTTTACTTGATAATAACAACGGAAAAGAAGACTAACAACATAATATATAATTCACTAAGAAAGAACGACAGGGCCTGCTTAATATTTAGCTGGTACTGAGCCGAGTCACCAACATCCTCCTCTCCCAAAATCAACTGGAAACTATATGTACTTTGCCTGGATAACAAGTAGAATGA…	424-1260	278aa	Trihelix transcription factor
comp62877_c0_seq2	PgGT13-02	1860	TTCTCCTTTGTAAAGTTACGAACATTCAGCACATATGCAAGTTAAAATTACAATATTAATGTTAAACATACGATACACTTGACGATAGCAGTGCAGTATATTTCAACGTATTTAGTATCATAAATCAGCTAGTTTTCATAGCAAGATCAAACATCACAACTTGGTGACACCGAAACCAAGTATTCTGACAGACCTATCTTTCGTATCCTAAGAAAAAAATAAAAACTGCTGCCCATTTTTACTTGATAATAACAACGGAAAAGAAGACTAACAACATAATATATAATTCACTAAGAAAGAACGACCTCGCCTGCTTAATAATTAGCTGGTACTGAGCCGAGTCACCAACATCCTCCTCTCCCAAAATCAACTGGAAACTATTTGTACTTTGCCTGGATA…	449-1303	284aa	trihelix transcription factor ASIL1-like isoform X2
comp62877_c0_seq3	PgGT13-03	1821	TTCTCCTTTGTAAAGTTACGAACATTCAGCACATATGCAAGTTAAAATTACAATAATAATGTTAAAGTTAAACATAAGATACACTTGACGATAGCATTTAGTATCATAAATCAGCTAGTTTTCATAGCAAGATCAAACATCACAACTTGGTGACACCGAAACCAAGTATTCTGACAGACCTATCTTTTGTATCCTAAGAAAAAAAATAAAAACTGCTGCCCATTTTTACTTGATAATAACAACGGAAAAGAAGACTAACAACATAATATATAATTCACTAAGAAAGAACGACAGGGCCTGCTTAATATTTAGCTGGTACTGAGCCGAGTCACCAACATCCTCCTCTCCCAAAATCAACTGGAAACTATATGTACTTTGCCTGGATAACAAGTAGAATGA…	428-1264	278aa	trihelix transcription factor ASIL1-like isoform X2
comp62877_c0_seq4	PgGT13-04	1828	TTCTCCTTTGTAAAGTTACGAACATTCAGCACATATGCAAGTTAAAATTACAATATTAATGTTAAACATACGATACACTTGACGATAGCAGTGCAGTATATTTCAACGTATTTAGTATCATAAATCAGCTAGTTTTCATAGCAAGATCAAACATCACAACTTGGTGACACCGAAACCAAGTATTCTGACAGACCTATCTTTCGTATCCTAAGAAAAAAATAAAAACTGCTGCCCATTTTTACTTGATAATAACAACGGAAAAGAAGACTAACAACATAATATATAATTCACTAAGAAAGAACGACCTCGCCTGCTTAATAATTAGCTGGTACTGAGCCGAGTCACCAACATCCTCCTCTCCCAAAATCAACTGGAAACTATTTGTACTTTGCCTGGATA…	453-1271	272aa	trihelix transcription factor ASIL1-like isoform X2
comp62877_c0_seq5	PgGT13-05	1803	TTCTCCTTTGTAAAGTTACGAACATTCAGCACATATGCAAGTTAAAATTACAATAATAATGTTAAAGTTAAACATAAGATACACTTGACGATAGCATTTAGTATCATAAATCAGCTAGTTTTCATAGCAAGATCAAACATCACAACTTGGTGACACCGAAACCAAGTATTCTGACAGACCTATCTTTTGTATCCTAAGAAAAAAAATAAAAACTGCTGCCCATTTTTACTTGATAATAACAACGGAAAAGAAGACTAACAACATAATATATAATTCACTAAGAAAGAACGACAGGGCCTGCTTAATATTTAGCTGGTACTGAGCCGAGTCACCAACATCCTCCTCTCCCAAAATCAACTGGAAACTATATGTACTTTGCCTGGATAACAAGTAGAATGA…	428-1246	272aa	trihelix transcription factor ASIL1-like isoform X2
comp62877_c0_seq6	PgGT13-06	1835	TTCTCCTTTGTAAAGTTACGAACATTCAGCACATATGCAAGTTAAAATTACAATAATAATGTTAAAGTTAAACATAAGATACACTTGACGATAGCATTTAGTATCATAAATCAGCTAGTTTTCATAGCAAGATCAAACATCACAACTTGGTGACACCGAAACCAAGTATTCTGACAGACCTATCTTTTGTATCCTAAGAAAAAAAATAAAAACTGCTGCCCATTTTTACTTGATAATAACAACGGAAAAGAAGACTAACAACATAATATATAATTCACTAAGAAAGAACGACAGGGCCTGCTTAATATTTAGCTGGTACTGAGCCGAGTCACCAACATCCTCCTCTCCCAAAATCAACTGGAAACTATATGTACTTTGCCTGGATAACAAGTAGAATGA…	424-1278	284aa	trihelix transcription factor ASIL1-like isoform X2
comp62877_c0_seq7	PgGT13-07	1842	TTCTCCTTTGTAAAGTTACGAACATTCAGCACATATGCAAGTTAAAATTACAATATTAATGTTAAACATACGATACACTTGACGATAGCAGTGCAGTATATTTCAACGTATTTAGTATCATAAATCAGCTAGTTTTCATAGCAAGATCAAACATCACAACTTGGTGACACCGAAACCAAGTATTCTGACAGACCTATCTTTCGTATCCTAAGAAAAAAATAAAAACTGCTGCCCATTTTTACTTGATAATAACAACGGAAAAGAAGACTAACAACATAATATATAATTCACTAAGAAAGAACGACCTCGCCTGCTTAATAATTAGCTGGTACTGAGCCGAGTCACCAACATCCTCCTCTCCCAAAATCAACTGGAAACTATTTGTACTTTGCCTGGATA…	449-1285	278aa	Trihelix transcription factor
comp62877_c0_seq8	PgGT13-08	1846	TTCTCCTTTGTAAAGTTACGAACATTCAGCACATATGCAAGTTAAAATTACAATATTAATGTTAAACATACGATACACTTGACGATAGCAGTGCAGTATATTTCAACGTATTTAGTATCATAAATCAGCTAGTTTTCATAGCAAGATCAAACATCACAACTTGGTGACACCGAAACCAAGTATTCTGACAGACCTATCTTTCGTATCCTAAGAAAAAAATAAAAACTGCTGCCCATTTTTACTTGATAATAACAACGGAAAAGAAGACTAACAACATAATATATAATTCACTAAGAAAGAACGACCTCGCCTGCTTAATAATTAGCTGGTACTGAGCCGAGTCACCAACATCCTCCTCTCCCAAAATCAACTGGAAACTATTTGTACTTTGCCTGGATA…	453-1289	278aa	trihelix transcription factor ASIL1-like isoform X2
comp62899_c0_seq2	PgGT14-02	787	CCACCGCCGGGGACGCCCGCTTCTACGGCAACACGACCAGCTTCATCAAAGGTACGGTTCCAATCAAAACGGCCACGAACTAGGTACGGTTCCAATAGATTCAGAAACCCTAGCTTTTTCAGTCTTGTATTTCTTTTTCAAAGTGTCAATCCGGTTCTTACACTGAACATCAGTACGTAAGGTTTTCTTGGTGTGACCGTGACGGGAGTTAACGGTGTTGGCAACGTCCTGCCAGTCTTTTTGACGGAGGTTACCCCGGTTGAGCTCGAGGTAACGGCGACCCCAGGCGTCGACGAGGGTGGACGTGGCGTCCTCGCTCCAGCAGTCTTCCCGGAAGGGCGGTGTGCGGGACGGCGGCGCAGGGGGAGCCGATGAGGGTTCCGGTAAGTCGGACATTGT…	64-396	110aa	trihelix transcription factor ASIL2-like
comp62899_c0_seq3	PgGT14-03	573	CCACCGCCGGGGACGCCCGCTTCTACGGCAACACGACCAGCTTCATCAAAGGTACGGTTCCAATCAAAACGGCCACGAACTAGGTACGGTTCCAATAGATTCAGAAACCCTAGCTTTTTCAGTCTTGTATTTCTTTTTCAAAGTGTCAATCCGGTTCTTACACTGAACATCAGTACGTAAGGTTTTCTTGGTGTAACCGTGACGGGAGTGAAGTGAGAGAGAAAATAGAGGAGAGAGAAAGGGGATTGAGAGAAGAGAATGAGGGGCTTCGCCGGTTGGCGACTTCTGACGCGTGAGCCGCATGTGTAGGCCTTTGTTAGGTACGGTGGGGAGAAACGGGGTGCCGGGATCTGAGCGCGTGTCAAGGCGCTAAAGTGTGCTGGGGGCGGTTTTTTGGGT…	64-303	79aa	trihelix transcription factor ASIL2-like
comp62899_c0_seq6	PgGT14-06	727	AGAGAAAAACGGCCACGAACTAGGTACGGTTCCAATAGATTCAGAAACCCTAGCTTTTTCAGTCTTGTATTTCTTTTTCAAAGTGTCAATCCGGTTCTTACACTGAACATCAGTACGTAAGGTTTTCTTGGTGTGACCGTGACGGGAGTTAACGGTGTTGGCAACGTCCTGCCAGTCTTTTTGACGGAGGTTACCCCGGTTGAGCTCGAGGTAACGGCGACCCCAGGCGTCGACGAGGGTGGACGTGGCGTCCTCGCTCCAGCAGTCTTCCCGGAAGGGCGGTGTGCGGGACGGCGGCGCAGGGGGAGCCGATGAGGGTTCCGGTAAGTCGGACATTGTTGTTCGACGATGTCGTTTGGTGGTGAGATGAGAGAGAAAATAGAGGAGAGAGAAAGGGGA…	>1-336	111aa	trihelix transcription factor ASIL2-like
comp62899_c0_seq7	PgGT14-07	513	AGAGAAAAACGGCCACGAACTAGGTACGGTTCCAATAGATTCAGAAACCCTAGCTTTTTCAGTCTTGTATTTCTTTTTCAAAGTGTCAATCCGGTTCTTACACTGAACATCAGTACGTAAGGTTTTCTTGGTGTAACCGTGACGGGAGTGAAGTGAGAGAGAAAATAGAGGAGAGAGAAAGGGGATTGAGAGAAGAGAATGAGGGGCTTCGCCGGTTGGCGACTTCTGACGCGTGAGCCGCATGTGTAGGCCTTTGTTAGGTACGGTGGGGAGAAACGGGGTGCCGGGATCTGAGCGCGTGTCAAGGCGCTAAAGTGTGCTGGGGGCGGTTTTTTGGGTAGCTGACGTTTTGTCGTCCGATTATATATTTGGAATTTATTGCCGTTTCACAGAAGGGAT…	>1-243	80aa	trihelix transcription factor ASIL2-like
comp62899_c0_seq10	PgGT14-10	308	AGAGAAAAACGGCCACGAACTAGGTACGGTTCCAATAGATTCAGAAACCCTAGCTTTTTCAGTCTTGTATTTCTTTTTCAAAGTGTCAATCCGGTTCTTACACTGAACATCAGTACGTAAGGTTTTCTTGGTGTGACCGTGACGGGAGTTAACGGTGTTGGCAACGTCCTGCCAGTCTTTTTGACGGAGGTTACCGCGTCTGAGCTCAAGGTGGCGGAGATTGGGTTTGGATTTGGGTGGGGATTTGGGCACAGAAGATGAGGCGTTCCATGTTTATGCGATTGGGGAAAGTGAAGAGGAGTAAACCG	>1-273	90aa	trihelix transcription factor ASIL2
comp62899_c0_seq11	PgGT14-11	368	CCACCGCCGGGGACGCCCGCTTCTACGGCAACACGACCAGCTTCATCAAAGGTACGGTTCCAATCAAAACGGCCACGAACTAGGTACGGTTCCAATAGATTCAGAAACCCTAGCTTTTTCAGTCTTGTATTTCTTTTTCAAAGTGTCAATCCGGTTCTTACACTGAACATCAGTACGTAAGGTTTTCTTGGTGTGACCGTGACGGGAGTTAACGGTGTTGGCAACGTCCTGCCAGTCTTTTTGACGGAGGTTACCGCGTCTGAGCTCAAGGTGGCGGAGATTGGGTTTGGATTTGGGTGGGGATTTGGGCACAGAAGATGAGGCGTTCCATGTTTATGCGATTGGGGAAAGTGAAGAGGAGTAAACCG	64-333	89aa	trihelix transcription factor ASIL2
comp63217_c0_seq2	PgGT15-02	1128	GAGAGAAACAGAGTATTTGAAAAAAGGAAGATGTTTAGTGGTGGAGGGAGAGAGAATGAAACCCTAGGTCGATTGACCCACATGATGATGCCTATGCCACTACACCTCGATCCCACGGCGCCGATCAGCGGTGGTGGAGCAGATGAAGATTTTCCGAGGAGAGACGAGAGGGTGCCGCAGTGGAGTCAGCAGGAGACAAGAGACTTCATTGGGATTCGTGCCGAGCTGGAGGGAGATTTCACTGTTTCGAAACGGAACAAGACTTTGTGGGAGGTTGTGTCTGCTAAGATGAAGGAGAGAGGATATAGAAGAACCCCTGATCAGTGTAAATGCAAGTGGAAGAATCTCATTAATCGCTACAAGGGAAAGGAAACATTGGATCTGGATAATGGTCGACAA…	31-990	319aa	trihelix transcription factor GT-3b-like
comp63217_c0_seq7	PgGT15-07	1680	GAGAGAAACAGAGTATTTGAAAAAAGGAAGATGTTTAGTGGTGGAGGGAGAGAGAATGAAACCCTAGGTCGATTGACCCACATGATGATGCCTATGCCACTACACCTCGATCCCACGGCGCCGATCAGCGGTGGTGGAGCAGATGAAGATTTTCCGAGGAGAGACGAGAGGGTGCCGCAGTGGAGTCAGCAGGAGACAAGAGACTTCATTGGGATTCGTGCCGAGCTGGAGGGAGATTTCACTGTTTCGAAACGGAACAAGACTTTGTGGGAGGTTGTGTCTGCTAAGATGAAGGAGAGAGGATATAGAAGAACCCCTGATCAGTGTAAATGCAAGTGGAAGAATCTCATTAATCGCTACAAGGGAAAGGAAACATTGGATCTGGATAATGGTCGACAA…	31-990	319aa	trihelix transcription factor GT-3b-like
comp63217_c0_seq10	PgGT15-10	1213	GAGAGAAACAGAGTATTTGAAAAAAGGAAGATGTTTAGTGGTGGAGGGAGAGAGAATGAAACCCTAGGTCGATTGACCCACATGATGATGCCTATGCCACTACACCTCGATCCCACGGCGCCGATCAGCGGTGGTGGAGCAGATGAAGATTTTCCGAGGAGAGACGAGAGGGTGCCGCAGTGGAGTCAGCAGGAGACAAGAGACTTCATTGGGATTCGTGCCGAGCTGGAGGGAGATTTCACTGTTTCGAAACGGAACAAGACTTTGTGGGAGGTTGTGTCTGCTAAGATGAAGGAGAGAGGATATAGAAGAACCCCTGATCAGTGTAAATGCAAGTGGAAGAATCTCATTAATCGCTACAAGAATTGCAAGGACTCTTTCTTCTACTACTTTGGTAAT…	31-435	134aa	trihelix transcription factor GT-3b-like
comp63217_c0_seq12	PgGT15-12	500	GAGAGAAACAGAGTATTTGAAAAAAGGAAGATGTTTAGTGGTGGAGGGAGAGAGAATGAAACCCTAGGTCGATTGACCCACATGATGATGCCTATGCCACTACACCTCGATCCCACGGCGCCGATCAGCGGTGGTGGAGCAGATGAAGATTTTCCGAGGAGAGACGAGAGGGTGCCGCAGTGGAGTCAGCAGGAGACAAGAGACTTCATTGGGATTCGTGCCGAGCTGGAGGGAGATTTCACTGTTTCGAAACGGAACAAGACTTTGTGGGAGGTTGTGTCTGCTAAGATGAAGGAGAGAGGATATAGAAGAACCCCTGATCAGTGTAAATGCAAGTGGAAGAATCTCATTAATCGCTACAAGGAAGCGAGAAGGATGGATATTTTGAATAGACATGAT…	31-423	130aa	trihelix transcription factor GT-3b-like
comp63217_c0_seq17	PgGT15-17	2366	GAGAGAAACAGAGTATTTGAAAAAAGGAAGATGTTTAGTGGTGGAGGGAGAGAGAATGAAACCCTAGGTCGATTGACCCACATGATGATGCCTATGCCACTACACCTCGATCCCACGGCGCCGATCAGCGGTGGTGGAGCAGATGAAGATTTTCCGAGGAGAGACGAGAGGGTGCCGCAGTGGAGTCAGCAGGAGACAAGAGACTTCATTGGGATTCGTGCCGAGCTGGAGGGAGATTTCACTGTTTCGAAACGGAACAAGACTTTGTGGGAGGTTGTGTCTGCTAAGATGAAGGAGAGAGGATATAGAAGAACCCCTGATCAGTGTAAATGCAAGTGGAAGAATCTCATTAATCGCTACAAGGGAAAGGAAACATTGGATCTGGATAATGGTCGACAA…	31-990	319aa	pseudouridine-5'-phosphate glycosidase isoform X2
comp63217_c0_seq21	PgGT15-21	2478	GAGAGAAACAGAGTATTTGAAAAAAGGAAGATGTTTAGTGGTGGAGGGAGAGAGAATGAAACCCTAGGTCGATTGACCCACATGATGATGCCTATGCCACTACACCTCGATCCCACGGCGCCGATCAGCGGTGGTGGAGCAGATGAAGATTTTCCGAGGAGAGACGAGAGGGTGCCGCAGTGGAGTCAGCAGGAGACAAGAGACTTCATTGGGATTCGTGCCGAGCTGGAGGGAGATTTCACTGTTTCGAAACGGAACAAGACTTTGTGGGAGGTTGTGTCTGCTAAGATGAAGGAGAGAGGATATAGAAGAACCCCTGATCAGTGTAAATGCAAGTGGAAGAATCTCATTAATCGCTACAAGGGAAAGGAAACATTGGATCTGGATAATGGTCGACAA…	31-990	319aa	Pseudouridine-5'-phosphate glycosidase
comp63223_c0_seq1	PgGT16-01	2383	TTAATGTTCACGTAAAAGAACACTTATTTATTATTACTGTGAGCTTAATTTGAAAAAAATGTTTCCGTGTCGCAATGTTAGCGCGTCTTACACCACCAGATCAGAAGGTTGGGTTGTTCGATTCACGTCGTGTTCAACTCCTTTTTCCTTTTCCTACACCAAACAAACAGGAGAGAAATTTTGGTGGGTGGTGGGGATACGTTAGGGTGCGGTGGTGTGATATGGTGGACTAGTCCCACCCGCATATCTCTGCCGCACACGCTATCCATGTACCGTCATTTTCTCTCTCCTCTTTTACTACGTAGGATGATAGGACTGAAGAGGAGTATCAGCACATTCAATGCTTCCCGTTACCATCTTCTTATCAATAACTCCACCACCTCCACCTTCTTCCTTCTT…	589-1812	407aa	protein FIP2-like
comp63223_c0_seq2	PgGT16-02	1863	ATTACCTCTGATCTGAGTGGCCCAGATACCCAATTATGACCACCACCGTCGCCGCCGATAAGCCGCCGCGGAAATTCCCACCGCCTTGTTGGACCCAAGACGAAGCCCTGGCCCTCGTCGAAGCCTACCGCGAGAGATGGTACGCCCTCCGCCGTGGCTACCTCCGCACCGCCGACTGGGACTCCGTCGCCGACGCCGTGGGCCAACGCTGCCCCGGTGCCTCCCCCGCCAAGACCTCCGCCCAGTGCCGCCACAAAATGGAGAAGCTCCGCCAGCGCTATCGGGCCGAGAAGCAGCGCTCCCTCTCGTACCCCGGTCGCTTCTTCTCTTCCTGGTTCTACTTCGACAGCATGGATGCCATGGAAAATGGATCTCCCTCCGCTCCTGGATCCGATCAGC…	36-1292	418aa	protein FIP2-like
comp63303_c0_seq1	PgGT17-01	1734	CTTCGTCCTCTCTCTCCTCTTCTTTTCTCACTTTCCACTCTCCAAAACCCAACTCTCTACTCAAAACCCTCGTCTATTTACGAATTCATAACGAAATTAATAACTTATAAACTCGTACTTTTTATCATGTATCTCTCCGACAAGCCCCATCCAGTCGATTTCTACAAAGAAGTACCAGTTGCCGCCGGAGGAGGAGAGAGAGACATGGTCATCGAAGTTTCCTCCAATGGAGTCCTCCCACCTCACCAGCACCACCAACAACAGCAGATGATTCTCGGAGAAAGCAGCGGCGAAGACCACGAAGTGAAAGCTCCGAAGAAGAGGGCTGAAACCTGGGTTCAAGAAGAAACCCGGAGCTTAATCAGTTTCCGTCGGGAAGTGGATAGCTTCTTTAACACT…	127-1287	386aa	trihelix transcription factor GT-1-like isoform X1
comp63303_c0_seq2	PgGT17-02	1718	TCCTCTCTCTCCTCTCCTCTCCTCTTCTCTCACTTTCTACTCTCCAAAACCCCTCGTCTATCTTCGAATTCATAACGAAATTAATAACTTATAAACTCGTACTTTTTATCATGTATCTCTCCGACAAGCCCCATCCAGTCGATTTCTACAAAGAAGTACCAGTTGCCGCCGGAGGAGGAGAGAGAGACATGGTCATCGAAGTTTCCTCCAATGGAGTCCTCCCACCTCACCAGCACCACCAACAACAGCAGATGATTCTCGGAGAAAGCAGCGGCGAAGACCACGAAGTGAAAGCTCCGAAGAAGAGGGCTGAAACCTGGGTTCAAGAAGAAACCCGGAGCTTAATCAGTTTCCGTCGGGAAGTGGATAGCTTCTTTAACACTTCTAAGTCGAATAAGC…	111-1271	386aa	trihelix transcription factor GT-1-like isoform X1
comp63303_c0_seq3	PgGT17-03	1749	CTTCGTCCTCTCTCTCCTCTTCTTTTCTCACTTTCCACTCTCCAAAACCCAACTCTCTACTCAAAACCCTCGTCTATTTACGAATTCATAACGAAATTAATAACTTATAAACTCGTACTTTTTATCATGTATCTCTCCGACAAGCCCCATCCAGTCGATTTCTACAAAGAAGTACCAGTTGCCGCCGGAGGAGGAGAGAGAGACATGGTCATCGAAGTTTCCTCCAATGGAGTCCTCCCACCTCACCAGCACCACCAACAACAGCAGATGATTCTCGGAGAAAGCAGCGGCGAAGACCACGAAGTGAAAGCTCCGAAGAAGAGGGCTGAAACCTGGGTTCAAGAAGAAACCCGGAGCTTAATCAGTTTCCGTCGGGAAGTGGATAGCTTCTTTAACACT…	127-1287	386aa	trihelix transcription factor GT-1-like isoform X1
comp63303_c0_seq4	PgGT17-04	1690	TCCTCTCTCTCCTCTCCTCTCCTCTTCTCTCACTTTCTACTCTCCAAAACCCCTCGTCTATCTTCGAATTCATAACGAAATTAATAACTTATAAACTCGTACTTTTTATCATGTATCTCTCCGACAAGCCCCATCCAGTCGATTTCTACAAAGAAGTACCAGTTGCCGCCGGAGGAGGAGAGAGAGACATGGTCATCGAAGTTTCCTCCAATGGAGTCCTCCCACCTCACCAGCACCACCAACAACAGCAGATGATTCTCGGAGAAAGCAGCGGCGAAGACCACGAAGTGAAAGCTCCGAAGAAGAGGGCTGAAACCTGGGTTCAAGAAGAAACCCGGAGCTTAATCAGTTTCCGTCGGGAAGTGGATAGCTTCTTTAACACTTCTAAGTCGAATAAGC…	111-1271	386aa	trihelix transcription factor GT-1-like isoform X1
comp63303_c0_seq5	PgGT17-05	1733	TCCTCTCTCTCCTCTCCTCTCCTCTTCTCTCACTTTCTACTCTCCAAAACCCCTCGTCTATCTTCGAATTCATAACGAAATTAATAACTTATAAACTCGTACTTTTTATCATGTATCTCTCCGACAAGCCCCATCCAGTCGATTTCTACAAAGAAGTACCAGTTGCCGCCGGAGGAGGAGAGAGAGACATGGTCATCGAAGTTTCCTCCAATGGAGTCCTCCCACCTCACCAGCACCACCAACAACAGCAGATGATTCTCGGAGAAAGCAGCGGCGAAGACCACGAAGTGAAAGCTCCGAAGAAGAGGGCTGAAACCTGGGTTCAAGAAGAAACCCGGAGCTTAATCAGTTTCCGTCGGGAAGTGGATAGCTTCTTTAACACTTCTAAGTCGAATAAGC…	111-1271	386aa	trihelix transcription factor GT-1-like isoform X1
comp63303_c0_seq6	PgGT17-06	1706	CTTCGTCCTCTCTCTCCTCTTCTTTTCTCACTTTCCACTCTCCAAAACCCAACTCTCTACTCAAAACCCTCGTCTATTTACGAATTCATAACGAAATTAATAACTTATAAACTCGTACTTTTTATCATGTATCTCTCCGACAAGCCCCATCCAGTCGATTTCTACAAAGAAGTACCAGTTGCCGCCGGAGGAGGAGAGAGAGACATGGTCATCGAAGTTTCCTCCAATGGAGTCCTCCCACCTCACCAGCACCACCAACAACAGCAGATGATTCTCGGAGAAAGCAGCGGCGAAGACCACGAAGTGAAAGCTCCGAAGAAGAGGGCTGAAACCTGGGTTCAAGAAGAAACCCGGAGCTTAATCAGTTTCCGTCGGGAAGTGGATAGCTTCTTTAACACT…	127-1287	386aa	trihelix transcription factor GT-1-like isoform X1
comp63303_c0_seq7	PgGT17-07	1691	CTTCGTCCTCTCTCTCCTCTTCTTTTCTCACTTTCCACTCTCCAAAACCCAACTCTCTACTCAAAACCCTCGTCTATTTACGAATTCATAACGAAATTAATAACTTATAAACTCGTACTTTTTATCATGTATCTCTCCGACAAGCCCCATCCAGTCGATTTCTACAAAGAAGTACCAGTTGCCGCCGGAGGAGGAGAGAGAGACATGGTCATCGAAGTTTCCTCCAATGGAGTCCTCCCACCTCACCAGCACCACCAACAACAGCAGATGATTCTCGGAGAAAGCAGCGGCGAAGACCACGAAGTGAAAGCTCCGAAGAAGAGGGCTGAAACCTGGGTTCAAGAAGAAACCCGGAGCTTAATCAGTTTCCGTCGGGAAGTGGATAGCTTCTTTAACACT…	127-1287	386aa	trihelix transcription factor GT-1-like isoform X1
comp63303_c0_seq8	PgGT17-08	1675	TCCTCTCTCTCCTCTCCTCTCCTCTTCTCTCACTTTCTACTCTCCAAAACCCCTCGTCTATCTTCGAATTCATAACGAAATTAATAACTTATAAACTCGTACTTTTTATCATGTATCTCTCCGACAAGCCCCATCCAGTCGATTTCTACAAAGAAGTACCAGTTGCCGCCGGAGGAGGAGAGAGAGACATGGTCATCGAAGTTTCCTCCAATGGAGTCCTCCCACCTCACCAGCACCACCAACAACAGCAGATGATTCTCGGAGAAAGCAGCGGCGAAGACCACGAAGTGAAAGCTCCGAAGAAGAGGGCTGAAACCTGGGTTCAAGAAGAAACCCGGAGCTTAATCAGTTTCCGTCGGGAAGTGGATAGCTTCTTTAACACTTCTAAGTCGAATAAGC…	111-1271	386aa	trihelix transcription factor GT-1-like isoform X1
comp63517_c0_seq1	PgGT18-01	810	TTTTGGCCACCGCGAAGAAGCCACTTGAATAGAAGTGTCACTCGTACTCTTTTCCGTAGGTAAACTCTCACCAATGCTGAACTCATTCATATTTAAAATTTTCTCTAATGGACTTGGCTTTTCTGGTAATTGCACCGAGCCTGGTTGCTCTGAAATCCTTTGCAAGAGAGAAATCACGGCAGCATCTTTTGCAGCAGAAACAGCCCTTTCATGGGCAAGAATTTCTTGCTCTTTCTTCTTTCTAGCAATTTGTTGCATCTTCCACTCTTCCTCTCTAGCCATTCGATGTTTCTCACATTTTTCGATTGCCTCTATGAATTTGTTTTGTAAATCCTCTTGCCTCTCCAATACTACCTTCATTAATCTATCAAAATAATCCACCAATTTTCTTTTTTTCTT…	>1-582	193aa	trihelix transcription factor GT-2-like
comp63517_c0_seq2	PgGT18-02	1086	ATCATCATCATCATCATCATCATTTCCATCATTTTCTGGACTTTGACCGAAATTTTCACTTTCTCCATGATCTCTTATTGCCGACTTTTGTTGTATTAGATGTTGTTGATGGCCTATCATTTGCATCAAAATGTCTTCGGGCTTCAAGTTACAATCAGAACTATCCGAAGTACTGTTATCAACCTTCTTCGACTTCCTTTCGTATAGTGACTCAAGCATGTGAAAATAAGGACATGTTTTTGAATCTTCAGGCCGCTTCTTATTGCTTTCTTTTACTCTCTTGTAGTACTTATTGATGTTCTCCCACTTCTCTTTACACCTCTTGGAACTTCTATCATAACCAAGCTTCTTCATAGCACATGAAATCTCCTCCCATAGAGGACCCTTTGATCCATTATC…	>1-1038	345aa	trihelix transcription factor GT-2-like
comp63517_c0_seq4	PgGT18-04	681	TTGCACCGAGCCTGGTTGCTCTGAAATCCTTTGCAAGAGAGAAATCACGGCAGCATCTTTTGCATCAGTAACAGCCCTTTCATGGGCAAGAATTTCTTGCTCTTTCTTCTTTCTAGCAATTTGTTGCATCTTCCACTCTTCCTCTCTAGCCATTCGATGTTTCTCACATTTTTCGATTGCCTCTATGAATTTGTTTTGTAAATCCTCTTGCCTCTCCAATACTACCTTCATTAATCTATCAAAATAATCCACCAATTTTCTTTTTTTCTTGACATTTCTTTCGGATTCTTTCCCAGAAGACTCGGTCGATGTAGAAGTGGACATGAGTTCGAAACAGGTGTTTTGGGTTAAGGATGGGGTTTCAACATCATCTTGAGAAATTTGATTAATGGGTTTTAC…	>1-453	450aa	trihelix transcription factor GT-2-like
comp63517_c1_seq1	PgGT19	582	AAAAGAAAAAGAAAAAGAAAAAAAGAAAACCCAATTTACCATTACCATCTTCTTCACCAAACCTTAGGAATTCACCTTCTTTGCCTAAGGTCTGCAGCTGTAAATTCACCAGTGAAGTGAAGCTGGAGAGCTTAATGTTGGTGGTGGAAAATTCAGGCGGTGGCAGCACCGCCACTGTTGCCCCCGTGAATCTCGGAAATGAGGGCGGCGTCGGGACTGTTTCAGGTGGGTTTGAAGGAGGAGGAGAGAGAGTGAGCGGCGGGGAAGAGGGTGACCGGAATTCGCCCGGTAGCCGGTGGCCGCGTGAAGAGACTTTGGCTTTGTTGCAGGTGAGGTCTGGTATGGATGTTGCATTTCGTGACTCAACCGTTAAAGCTCCTCTTTGGGATGAAGCTTCTA…	135->581	148aa	trihelix transcription factor GT-2-like
comp63532_c0_seq3	PgGT20-03	2321	TTTCAAGAAGAAAGTTCAATAGCACAAAAATGAAATTAAGGTCTAGCATTACATGTTCAAAAGTTACACCAGAATCTATAATAACAAAAAGGAGGAGAAGGGAGGATAGAACATGGAAAACATATGATTTAAACTCGAGCATTGAAATACATGCCAAATAGAGAAAACCAACAATAAAGCATATGCAAGCAGGAACATCAACTCCACAAGGTCTCCAGACCATAGCTTAATAAACCATTAAATATAAATGGCAGCTGAACAAATGCCAAACCTCATAAATTAATCTAAGTTTGATGACACTGGCCAATTAGTTGGTGTCTGCTCCCATCTCCTTGCACTTCAATTCTAATGCCATGTGCTCATTCTCAAGTTTCATCCTCTCATTTTCCATTCTCATCA…	108-1639	443aa	Trihelix transcription factor GT-4 like
comp63532_c0_seq5	PgGT20-05	2071	TTTCAAGAAGAAAGTTCAATAGCACAAAAATGAAATTAAGGTCTAGCATTACATGTTCAAAAGTTACACCAGAATCTATAATAACAAAAAGGAGGAGAAGGGAGGATAGAACATGGAAAACATATGATTTAAACTCGAGCATTGAAATACATGCCAAATAGAGAAAACCAACAATAAAGCATATGCAAGCAGGAACATCAACTCCACAAGGTCTCCAGACCATAGCTTAATAAACCATTAAATATAAATGGCAGCTGAACAAATGCCAAACCTCATAAATTAATCTAAGTTTGATGACACTGGCCAATTAGTTGGTGTCTGCTCCCATCTCCTTGCACTTCAATTCTAATGCCATGTGCTCATTCTCAAGTTTCATCCTCTCATTTTCCATTCTCATCA…	108-1639	443aa	Trihelix transcription factor GT-4 like
comp63532_c0_seq6	PgGT20-06	2335	TTTCAAGAAGAAAGTTCAATAGCACAAAAATGAAATTAAGGTCTAGCATTACATGTTCAAAAGTTACACCAGAATCTATAATAACAAAAAGGAGGAGAAGGGAGGATAGAACATGGAAAACATATGATTTAAACTCGAGCATTGAAATACATGCCAAATAGAGAAAACCAACAATAAAGCATATGCAAGCAGGAACATCAACTCCACAAGGTCTCCAGACCATAGCTTAATAAACCATTAAATATAAATGGCAGCTGAACAAATGCCAAACCTCATAAATTAATCTAAGTTTGATGACACTGGCCAATTAGTTGGTGTCTGCTCCCATCTCCTTGCACTTCAATTCTAATGCCATGTGCTCATTCTCAAGTTTCATCCTCTCATTTTCCATTCTCATCA…	108-1639	443aa	Trihelix transcription factor GT-4 like
comp63532_c0_seq9	PgGT20-09	2057	TTTCAAGAAGAAAGTTCAATAGCACAAAAATGAAATTAAGGTCTAGCATTACATGTTCAAAAGTTACACCAGAATCTATAATAACAAAAAGGAGGAGAAGGGAGGATAGAACATGGAAAACATATGATTTAAACTCGAGCATTGAAATACATGCCAAATAGAGAAAACCAACAATAAAGCATATGCAAGCAGGAACATCAACTCCACAAGGTCTCCAGACCATAGCTTAATAAACCATTAAATATAAATGGCAGCTGAACAAATGCCAAACCTCATAAATTAATCTAAGTTTGATGACACTGGCCAATTAGTTGGTGTCTGCTCCCATCTCCTTGCACTTCAATTCTAATGCCATGTGCTCATTCTCAAGTTTCATCCTCTCATTTTCCATTCTCATCA…	108-1639	443aa	Trihelix transcription factor GT-4 like
comp64172_c1_seq7	PgGT21-07	1418	CATCATTCCGCTCTCTGTATTTACGGGACGACTTACTAGTAGTACTATATTATATTGATCCACGTACATCACTACCCTGTACTTGCATTTGCATATAATTCATTTTCCCAATTTCTTTCTTTCTTCTACCTCCAGACACAAAAGCAAAAATTGATCACCGCACTAAACCCCTGGGTGATGCTACTTGTTCAGTTTTGGTTACTGGGTGTTGTTCCAAATGTTATTTCAATCACTGGCTGGGTATTATCAATATTTTAATTTTTGAACCAGTAAAAGTTTAGGTGATGGAATCTAATGGTTTACCCGGTGGAATGTTTTCTGGTATGGGTTCTGGAATGTTAGGGTTAGAAATGTCATTACATCACCACCACCGCCAACCAACCCAACAAAACCCTAATC…	285-1250	321aa	stress response protein NST1
comp64172_c1_seq10	PgGT21-10	1459	CATCATTCCGCTCTCTGTATTTACGGGACGACTTACTAGTAGTACTATATTATATTGATCCACGTACATCACTACCCTGTACTTGCATTTGCATATAATTCATTTTCCCAATTTCTTTCTTTCTTCTACCTCCAGACACAAAAGCAAAAATTGATCACCGCACTAAACCCCTGGGTGATGCTACTTGTTCAGTTTTGGTTACTGGGTGTTGTTCCAAATGTTATTTCAATCACTGGCTGGGTATTATCAATATTTTAATTTTTGAACCAGTAAAAGTTTAGGTGATGGAATCTAATGGTTTACCCGGTGGAATGTTTTCTGGTATGGGTTCTGGAATGTTAGGGTTAGAAATGTCATTACATCACCACCACCGCCAACCAACCCAACAAAACCCTAATC…	285-1238	317aa	stress response protein NST1
comp64172_c1_seq11	PgGT21-11	1430	CATCATTCCGCTCTCTGTATTTACGGGACGACTTACTAGTAGTACTATATTATATTGATCCACGTACATCACTACCCTGTACTTGCATTTGCATATAATTCATTTTCCCAATTTCTTTCTTTCTTCTACCTCCAGACACAAAAGCAAAAATTGATCACCGCACTAAACCCCTGGGTGATGCTACTTGTTCAGTTTTGGTTACTGGGTGTTGTTCCAAATGTTATTTCAATCACTGGCTGGGTATTATCAATATTTTAATTTTTGAACCAGTAAAAGTTTAGGTGATGGAATCTAATGGTTTACCCGGTGGAATGTTTTCTGGTATGGGTTCTGGAATGTTAGGGTTAGAAATGTCATTACATCACCACCACCGCCAACCAACCCAACAAAACCCTAATC…	285-1262	325aa	stress response protein NST1
comp64172_c1_seq23	PgGT21-23	1598	CATCATTCCGCTCTCTGTATTTACGGGACGACTTACTAGTAGTACTATATTATATTGATCCACGTACATCACTACCCTGTACTTGCATTTGCATATAATTCATTTTCCCAATTTCTTTCTTTCTTCTACCTCCAGACACAAAAGCAAAAATTGATCACCGCACTAAACCCCTGGGTGATGCTACTTGTTCAGTTTTGGTTACTGGGTGTTGTTCCAAATGTTATTTCAATCACTGGGTATGTTTATATCTCTTTCTTTCTTTCTTTCTGTTTTGTTTTTTTTTAAATCTACTCTTTGTTTAGTCTATTTTTTATTCCGTTGAAATGTTGAATGTGGGTGTAATTAATGGGATTTTTGTTTCAGCTGGGTATTATCAATATTTTAATTTTTGAACCAGTA…	412-1377	321aa	stress response protein NST1
comp64172_c1_seq29	PgGT21-29	1545	CATCATTCCGCTCTCTGTATTTACGGGACGACTTACTAGTAGTACTATATTATATTGATCCACGTACATCACTACCCTGTACTTGCATTTGCATATAATTCATTTTCCCAATTTCTTTCTTTCTTCTACCTCCAGACACAAAAGCAAAAATTGATCACCGCACTAAACCCCTGGGTGATGCTACTTGTTCAGTTTTGGTTACTGGGTGTTGTTCCAAATGTTATTTCAATCACTGGGTATGTTTATATCTCTTTCTTTCTTTCTTTCTGTTTTGTTTTTTTTTAAATCTACTCTTTGTTTAGTCTATTTTTTATTCCGTTGAAATGTTGAATGTGGGTGTAATTAATGGGATTTTTGTTTCAGCTGGGTATTATCAATATTTTAATTTTTGAACCAGTA…	412-1377	321aa	stress response protein NST1
comp64172_c1_seq32	PgGT21-32	1586	CATCATTCCGCTCTCTGTATTTACGGGACGACTTACTAGTAGTACTATATTATATTGATCCACGTACATCACTACCCTGTACTTGCATTTGCATATAATTCATTTTCCCAATTTCTTTCTTTCTTCTACCTCCAGACACAAAAGCAAAAATTGATCACCGCACTAAACCCCTGGGTGATGCTACTTGTTCAGTTTTGGTTACTGGGTGTTGTTCCAAATGTTATTTCAATCACTGGGTATGTTTATATCTCTTTCTTTCTTTCTTTCTGTTTTGTTTTTTTTTAAATCTACTCTTTGTTTAGTCTATTTTTTATTCCGTTGAAATGTTGAATGTGGGTGTAATTAATGGGATTTTTGTTTCAGCTGGGTATTATCAATATTTTAATTTTTGAACCAGTA…	412-1365	317aa	stress response protein NST1
comp64172_c1_seq35	PgGT21-35	1471	CATCATTCCGCTCTCTGTATTTACGGGACGACTTACTAGTAGTACTATATTATATTGATCCACGTACATCACTACCCTGTACTTGCATTTGCATATAATTCATTTTCCCAATTTCTTTCTTTCTTCTACCTCCAGACACAAAAGCAAAAATTGATCACCGCACTAAACCCCTGGGTGATGCTACTTGTTCAGTTTTGGTTACTGGGTGTTGTTCCAAATGTTATTTCAATCACTGGCTGGGTATTATCAATATTTTAATTTTTGAACCAGTAAAAGTTTAGGTGATGGAATCTAATGGTTTACCCGGTGGAATGTTTTCTGGTATGGGTTCTGGAATGTTAGGGTTAGAAATGTCATTACATCACCACCACCGCCAACCAACCCAACAAAACCCTAATC…	285-1250	321aa	stress response protein NST1
comp64172_c1_seq44	PgGT21-44	1557	CATCATTCCGCTCTCTGTATTTACGGGACGACTTACTAGTAGTACTATATTATATTGATCCACGTACATCACTACCCTGTACTTGCATTTGCATATAATTCATTTTCCCAATTTCTTTCTTTCTTCTACCTCCAGACACAAAAGCAAAAATTGATCACCGCACTAAACCCCTGGGTGATGCTACTTGTTCAGTTTTGGTTACTGGGTGTTGTTCCAAATGTTATTTCAATCACTGGGTATGTTTATATCTCTTTCTTTCTTTCTTTCTGTTTTGTTTTTTTTTAAATCTACTCTTTGTTTAGTCTATTTTTTATTCCGTTGAAATGTTGAATGTGGGTGTAATTAATGGGATTTTTGTTTCAGCTGGGTATTATCAATATTTTAATTTTTGAACCAGTA…	412-1389	325aa	stress response protein NST1
comp64688_c1_seq1	PgGT22-01	1091	GAATATAATTTCGAGTCGAGTCGAATCGATTTTCGAGTATCATTTTTTGCATCGAGTCGAATACGAATACATTGTTTAAATTTTATTTCGAATTCGAATCGAATACGAGCAAGACATTTTTGTATCGAATCAAATCTGAGCAGCTTAGAATCCGGATCGATTCGACTCGTTTACAGCCTTACTTAAATCAAATAAATAAAGTAATTTTATTGCCTTGAAGATAAAATACAATACAACACTGTATTTTTGCAATCTCATTCTCTTCATCATCTCCTTGTCGTATTTTTGCTATCTCAATCTGTGTTCTCTCCAACATCTGTGTCTTCTGCATTTCCAGCTCCCGTTGAAAATTCATCCTCATCTTTTCCAGTTCTAACATCTGCTGCCTCTTACTACTCT…	188-832	214aa	trihelix transcription factor ASIL1-like
comp64688_c1_seq2	PgGT22-02	1466	ACCAAATAAAGATGGATGGATACCTTCAGCTAGTGTCATTCTTCTTCATCAAAAATAGAAAAGTAAGAAAAGGATGGGAACAAATTAATGGAGTACCGGAAAAATGAATTACATCTGAAGTTTCATTTTTATTTCAATCACATACATTTCACTCATACCAACAACCTTATTGCCTCAAACACAAGATCCATAATAGAGGGATAAGGCCCCAGATATAATACAACAACAACAACAACAAGAAGAAGAAGTGAATATGCTTAGCAATCAGGAAATAGATATATTACCCACTGACATTCTCAGCAGAAACATCATTCTCTTCGTCTCCTTGCCGTATTTTTGCAATCTCATCCCGTGCTCTCTCCAATATCTGCCTCTTCTGCATTTCCAGTTCCCGATGAA…	281-1213	310aa	trihelix transcription factor ASIL2-like
comp64688_c1_seq5	PgGT22-05	991	GAATATAATTTCGAGTCGAGTCGAATCGATTTTCGAGTATCATTTTTTGCATCGAGTCGAATACGAATACATTGTTTAAATTTTATTTCGAATTCGAATCGAATACGAGCAAGACATTTTTGTATCGAATCAAATCTGAGCAGCTTAGAATCCGGATCGATTCGACTCGTTTACAGCCTTACTTAAATCAAATAAATAAAGTAATTTTATTGCCTTGAAGATAAAATACAATACAACACTGTATTTTTGCAATCTCATTCTCTTCATCATCTCCTTGTCGTATTTTTGCTATCTCAATCTGTGTTCTCTCCAACATCTGTGTCTTCTGCATTTCCAGCTCCCGTTGAAAATTCATCCTCATCTTTTCCAGTTCTAACATCTGCTGCCTCTTACTACTCT…	188-832	214aa	trihelix transcription factor ASIL1-like
comp64688_c1_seq6	PgGT22-06	1125	ACCAAATAAAGATGGATGGATACCTTCAGCTAGTGTCATTCTTCTTCATCAAAAATAGAAAAGTAAGAAAAGGATGGGAACAAATTAATGGAGTACCGGAAAAATGAATTACATCTGAAGTTTCATTTTTATTTCAATCACATACATTTCACTCATACCAACAACCTTATTGCCTCAAACACAAGATCCATAATAGAGGGATAAGGCCCCAGATATAATACAACAACAACAACAACAAGAAGAAGAAGTGAATATGCTTAGCAATCAGGAAATAGATATATTACCCACTGACATTCTCAGCAGAAACATCATTCTCTTCGTCTCCTTGCCGTATTTTTGCAATCTCATCCCGTGCTCTCTCCAATATCTGCCTCTTCTGCATTTCCAGTTCCCGATGAA…	281-814	177aa	trihelix transcription factor ASIL2-like
comp64688_c1_seq7	PgGT22-07	1137	ACCAAATAAAGATGGATGGATACCTTCAGCTAGTGTCATTCTTCTTCATCAAAAATAGAAAAGTAAGAAAAGGATGGGAACAAATTAATGGAGTACCGGAAAAATGAATTACATCTGAAGTTTCATTTTTATTTCAATCACATACATTTCACTCATACCAACAACCTTATTGCCTCAAACACAAGATCCATAATAGAGGGATAAGGCCCCAGATATAATACAACAACAACAACAACAAGAAGAAGAAGTGAATATGCTTAGCAATCAGGAAATAGATATATTACCCACTGACATTCTCAGCAGAAACATCATTCTCTTCGTCTCCTTGCCGTATTTTTGCAATCTCATCCCGTGCTCTCTCCAATATCTGCCTCTTCTGCATTTCCAGTTCCCGATGAA…	281-883	200aa	trihelix transcription factor ASIL1-like
comp64688_c1_seq10	PgGT22-10	908	GAAAAACAAGAATAGGACAACAACAACAAATTAACTGAAAATATTTGTGTAAACAGAAAAATAAATGACATATGAAGTTTCAGTATTACTTAAATCAAATAAATAAAGCAATTTTATTGCCTTGAAGATAAAATACAATACAACACTGTATTTTTGCAATCTCATTCTCTTCATCATCTCCTTGTCGTATTTTTGCTATCTCAATCTGTGTTCTCTCCAACATCTGTGTCTTCTGCATTTCCAGCTCCCGTTGAAAATTCATCCTCATCTTTTCCAGTTCTAACATCTGCTGCCTCTTACTACTCTCAATCTTCTCATAAATATCACTAAATTTCTGTATAGAATCTGCAAGCAATCTGAAAGAAGCTCCATCACCTCTGTTTGTCCTCTTGGGTGGAA…	95-739	214aa	trihelix transcription factor ASIL1-like
comp64688_c1_seq13	PgGT22-13	915	GAAAAACAAGAATAGGACAACAACAACAAATTAACTGAAAATATTTGTGTAAACAGAAAAATAAATGACATATGAAGTTTCAGTATTACTTAAATCAAATAAATAAAGCAATTTTATTGCCTTGAAGATAAAATACAATACAACACTGTATTTTTGCAATCTCATTCTCTTCATCATCTCCTTGTCGTATTTTTGCTATCTCAATCTGTGTTCTCTCCAACATCTGTGTCTTCTGCATTTCCAGCTCCCGTTGAAAATTCATCCTCATCTTTTCCAGTTCTAACATCTGCTGCCTCTTACTACTCTCAATCTTCTCATAAATATCACTAAATTTCTGTATAGAATCTGCAAGCAATCTGAAAGAAGCTCCATCACCTCTGTTTGTCCTCTTGGGTGGAA…	95-739	214aa	trihelix transcription factor ASIL1-like
comp64688_c1_seq14	PgGT22-14	1983	ACCAAATAAAGATGGATGGATACCTTCAGCTAGTGTCATTCTTCTTCATCAAAAATAGAAAAGTAAGAAAAGGATGGGAACAAATTAATGGAGTACCGGAAAAATGAATTACATCTGAAGTTTCATTTTTATTTCAATCACATACATTTCACTCATACCAACAACCTTATTGCCTCAAACACAAGATCCATAATAGAGGGATAAGGCCCCAGATATAATACAACAACAACAACAACAAGAAGAAGAAGTGAATATGCTTAGCAATCAGGAAATAGATATATTACCCACTGACATTCTCAGCAGAAACATCATTCTCTTCGTCTCCTTGCCGTATTTTTGCAATCTCATCCCGTGCTCTCTCCAATATCTGCCTCTTCTGCATTTCCAGTTCCCGATGAA…	281-1237	318aa	trihelix transcription factor ASIL1-like
comp64688_c1_seq15	PgGT22-15	1815	GAAAAACAAGAATAGGACAACAACAACAAATTAACTGAAAATATTTGTGTAAACAGAAAAATAAATGACATATGAAGTTTCAGTATTACTTAAATCAAATAAATAAAGCAATTTTATTGCCTTGAAGATAAAATACAATACAACACTGTATTTTTGCAATCTCATTCTCTTCATCATCTCCTTGTCGTATTTTTGCTATCTCAATCTGTGTTCTCTCCAACATCTGTGTCTTCTGCATTTCCAGCTCCCGTTGAAAATTCATCCTCATCTTTTCCAGTTCTAACATCTGCTGCCTCTTACTACTCTCAATCTTCTCATAAATATCACTAAATTTCTGTATAGAATCTGCAAGCAATCTGAAAGAAGCTCCATCACCTCTGTTTGTCCTCTTGGGTGGAA…	95-1069	324aa	trihelix transcription factor ASIL1-like
comp64688_c1_seq18	PgGT22-18	1330	ACCAAATAAAGATGGATGGATACCTTCAGCTAGTGTCATTCTTCTTCATCAAAAATAGAAAAGTAAGAAAAGGATGGGAACAAATTAATGGAGTACCGGAAAAATGAATTACATCTGAAGTTTCATTTTTATTTCAATCACATACATTTCACTCATACCAACAACCTTATTGCCTCAAACACAAGATCCATAATAGAGGGATAAGGCCCCAGATATAATACAACAACAACAACAACAAGAAGAAGAAGTGAATATGCTTAGCAATCAGGAAATAGATATATTACCCACTGACATTCTCAGCAGAAACATCATTCTCTTCGTCTCCTTGCCGTATTTTTGCAATCTCATCCCGTGCTCTCTCCAATATCTGCCTCTTCTGCATTTCCAGTTCCCGATGAA…	281-1213	310aa	trihelix transcription factor ASIL1-like
comp64688_c1_seq22	PgGT22-22	1101	ACCAAATAAAGATGGATGGATACCTTCAGCTAGTGTCATTCTTCTTCATCAAAAATAGAAAAGTAAGAAAAGGATGGGAACAAATTAATGGAGTACCGGAAAAATGAATTACATCTGAAGTTTCATTTTTATTTCAATCACATACATTTCACTCATACCAACAACCTTATTGCCTCAAACACAAGATCCATAATAGAGGGATAAGGCCCCAGATATAATACAACAACAACAACAACAAGAAGAAGAAGTGAATATGCTTAGCAATCAGGAAATAGATATATTACCCACTGACATTCTCAGCAGAAACATCATTCTCTTCGTCTCCTTGCCGTATTTTTGCAATCTCATCCCGTGCTCTCTCCAATATCTGCCTCTTCTGCATTTCCAGTTCCCGATGAA…	218-913	210aa	trihelix transcription factor ASIL1-like
comp64688_c1_seq25	PgGT22-25	1342	ACCAAATAAAGATGGATGGATACCTTCAGCTAGTGTCATTCTTCTTCATCAAAAATAGAAAAGTAAGAAAAGGATGGGAACAAATTAATGGAGTACCGGAAAAATGAATTACATCTGAAGTTTCATTTTTATTTCAATCACATACATTTCACTCATACCAACAACCTTATTGCCTCAAACACAAGATCCATAATAGAGGGATAAGGCCCCAGATATAATACAACAACAACAACAACAAGAAGAAGAAGTGAATATGCTTAGCAATCAGGAAATAGATATATTACCCACTGACATTCTCAGCAGAAACATCATTCTCTTCGTCTCCTTGCCGTATTTTTGCAATCTCATCCCGTGCTCTCTCCAATATCTGCCTCTTCTGCATTTCCAGTTCCCGATGAA…	281-1225	314aa	trihelix transcription factor ASIL1-like
comp64688_c1_seq28	PgGT22-28	1971	ACCAAATAAAGATGGATGGATACCTTCAGCTAGTGTCATTCTTCTTCATCAAAAATAGAAAAGTAAGAAAAGGATGGGAACAAATTAATGGAGTACCGGAAAAATGAATTACATCTGAAGTTTCATTTTTATTTCAATCACATACATTTCACTCATACCAACAACCTTATTGCCTCAAACACAAGATCCATAATAGAGGGATAAGGCCCCAGATATAATACAACAACAACAACAACAAGAAGAAGAAGTGAATATGCTTAGCAATCAGGAAATAGATATATTACCCACTGACATTCTCAGCAGAAACATCATTCTCTTCGTCTCCTTGCCGTATTTTTGCAATCTCATCCCGTGCTCTCTCCAATATCTGCCTCTTCTGCATTTCCAGTTCCCGATGAA…	281-1225	314aa	trihelix transcription factor ASIL1-like
comp64688_c1_seq31	PgGT22-31	1035	GAATATAATTTCGAGTCGAGTCGAATCGATTTTCGAGTATCATTTTTTGCATCGAGTCGAATACGAATACATTGTTTAAATTTTATTTCGAATTCGAATCGAATACGAGCAAGACATTTTTGTATCGAATCAAATCTGAGCAGCTTAGAATCCGGATCGATTCGACTCGTTTACAGCCTTACTTAAATCAAATAAATAAAGTAATTTTATTGCCTTGAAGATAAAATACAATACAACACTGTATTTTTGCAATCTCATTCTCTTCATCATCTCCTTGTCGTATTTTTGCTATCTCAATCTGTGTTCTCTCCAACATCTGTGTCTTCTGCATTTCCAGCTCCCGTTGAAAATTCATCCTCATCTTTTCCAGTTCTAACATCTGCTGCCTCTTACTACTCT…	188-862	224aa	trihelix transcription factor ASIL1-like
comp64688_c1_seq34	PgGT22-34	998	GAAAAACAAGAATAGGACAACAACAACAAATTAACTGAAAATATTTGTGTAAACAGAAAAATAAATGACATATGAAGTTTCAGTATTACTTAAATCAAATAAATAAAGCAATTTTATTGCCTTGAAGATAAAATACAATACAACACTGTATTTTTGCAATCTCATTCTCTTCATCATCTCCTTGTCGTATTTTTGCTATCTCAATCTGTGTTCTCTCCAACATCTGTGTCTTCTGCATTTCCAGCTCCCGTTGAAAATTCATCCTCATCTTTTCCAGTTCTAACATCTGCTGCCTCTTACTACTCTCAATCTTCTCATAAATATCACTAAATTTCTGTATAGAATCTGCAAGCAATCTGAAAGAAGCTCCATCACCTCTGTTTGTCCTCTTGGGTGGAA…	95-739	214aa	trihelix transcription factor ASIL1-like
comp64688_c1_seq36	PgGT22-36	1001	GAATATAATTTCGAGTCGAGTCGAATCGATTTTCGAGTATCATTTTTTGCATCGAGTCGAATACGAATACATTGTTTAAATTTTATTTCGAATTCGAATCGAATACGAGCAAGACATTTTTGTATCGAATCAAATCTGAGCAGCTTAGAATCCGGATCGATTCGACTCGTTTACAGCCTTACTTAAATCAAATAAATAAAGTAATTTTATTGCCTTGAAGATAAAATACAATACAACACTGTATTTTTGCAATCTCATTCTCTTCATCATCTCCTTGTCGTATTTTTGCTATCTCAATCTGTGTTCTCTCCAACATCTGTGTCTTCTGCATTTCCAGCTCCCGTTGAAAATTCATCCTCATCTTTTCCAGTTCTAACATCTGCTGCCTCTTACTACTCT…	188-832	214aa	trihelix transcription factor ASIL1-like
comp64688_c1_seq37	PgGT22-37	1079	GAATATAATTTCGAGTCGAGTCGAATCGATTTTCGAGTATCATTTTTTGCATCGAGTCGAATACGAATACATTGTTTAAATTTTATTTCGAATTCGAATCGAATACGAGCAAGACATTTTTGTATCGAATCAAATCTGAGCAGCTTAGAATCCGGATCGATTCGACTCGTTTACAGCCTTACTTAAATCAAATAAATAAAGTAATTTTATTGCCTTGAAGATAAAATACAATACAACACTGTATTTTTGCAATCTCATTCTCTTCATCATCTCCTTGTCGTATTTTTGCTATCTCAATCTGTGTTCTCTCCAACATCTGTGTCTTCTGCATTTCCAGCTCCCGTTGAAAATTCATCCTCATCTTTTCCAGTTCTAACATCTGCTGCCTCTTACTACTCT…	188-832	214aa	trihelix transcription factor ASIL1-like
comp64688_c1_seq41	PgGT22-41	1318	ACCAAATAAAGATGGATGGATACCTTCAGCTAGTGTCATTCTTCTTCATCAAAAATAGAAAAGTAAGAAAAGGATGGGAACAAATTAATGGAGTACCGGAAAAATGAATTACATCTGAAGTTTCATTTTTATTTCAATCACATACATTTCACTCATACCAACAACCTTATTGCCTCAAACACAAGATCCATAATAGAGGGATAAGGCCCCAGATATAATACAACAACAACAACAACAAGAAGAAGAAGTGAATATGCTTAGCAATCAGGAAATAGATATATTACCCACTGACATTCTCAGCAGAAACATCATTCTCTTCGTCTCCTTGCCGTATTTTTGCAATCTCATCCCGTGCTCTCTCCAATATCTGCCTCTTCTGCATTTCCAGTTCCCGATGAA…	281-1201	306aa	trihelix transcription factor ASIL2-like
comp64688_c1_seq42	PgGT22-42	957	GAAAAACAAGAATAGGACAACAACAACAAATTAACTGAAAATATTTGTGTAAACAGAAAAATAAATGACATATGAAGTTTCAGTATTACTTAAATCAAATAAATAAAGCAATTTTATTGCCTTGAAGATAAAATACAATACAACACTGTATTTTTGCAATCTCATTCTCTTCATCATCTCCTTGTCGTATTTTTGCTATCTCAATCTGTGTTCTCTCCAACATCTGTGTCTTCTGCATTTCCAGCTCCCGTTGAAAATTCATCCTCATCTTTTCCAGTTCTAACATCTGCTGCCTCTTACTACTCTCAATCTTCTCATAAATATCACTAAATTTCTGTATAGAATCTGCAAGCAATCTGAAAGAAGCTCCATCACCTCTGTTTGTCCTCTTGGGTGGAA…	95-769	224aa	trihelix transcription factor ASIL1-like
comp64688_c1_seq45	PgGT22-45	1291	ACCAAATAAAGATGGATGGATACCTTCAGCTAGTGTCATTCTTCTTCATCAAAAATAGAAAAGTAAGAAAAGGATGGGAACAAATTAATGGAGTACCGGAAAAATGAATTACATCTGAAGTTTCATTTTTATTTCAATCACATACATTTCACTCATACCAACAACCTTATTGCCTCAAACACAAGATCCATAATAGAGGGATAAGGCCCCAGATATAATACAACAACAACAACAACAAGAAGAAGAAGTGAATATGCTTAGCAATCAGGAAATAGATATATTACCCACTGACATTCTCAGCAGAAACATCATTCTCTTCGTCTCCTTGCCGTATTTTTGCAATCTCATCCCGTGCTCTCTCCAATATCTGCCTCTTCTGCATTTCCAGTTCCCGATGAA…	181-1201	306aa	trihelix transcription factor ASIL2-like
comp64688_c1_seq46	PgGT22-46	927	GAAAAACAAGAATAGGACAACAACAACAAATTAACTGAAAATATTTGTGTAAACAGAAAAATAAATGACATATGAAGTTTCAGTATTACTTAAATCAAATAAATAAAGCAATTTTATTGCCTTGAAGATAAAATACAATACAACACTGTATTTTTGCAATCTCATTCTCTTCATCATCTCCTTGTCGTATTTTTGCTATCTCAATCTGTGTTCTCTCCAACATCTGTGTCTTCTGCATTTCCAGCTCCCGTTGAAAATTCATCCTCATCTTTTCCAGTTCTAACATCTGCTGCCTCTTACTACTCTCAATCTTCTCATAAATATCACTAAATTTCTGTATAGAATCTGCAAGCAATCTGAAAGAAGCTCCATCACCTCTGTTTGTCCTCTTGGGTGGAA…	95-739	214aa	trihelix transcription factor ASIL1-like
comp64688_c1_seq47	PgGT22-47	1415	GAATATAATTTCGAGTCGAGTCGAATCGATTTTCGAGTATCATTTTTTGCATCGAGTCGAATACGAATACATTGTTTAAATTTTATTTCGAATTCGAATCGAATACGAGCAAGACATTTTTGTATCGAATCAAATCTGAGCAGCTTAGAATCCGGATCGATTCGACTCGTTTACAGCCTTACTTAAATCAAATAAATAAAGTAATTTTATTGCCTTGAAGATAAAATACAATACAACACTGTATTTTTGCAATCTCATTCTCTTCATCATCTCCTTGTCGTATTTTTGCTATCTCAATCTGTGTTCTCTCCAACATCTGTGTCTTCTGCATTTCCAGCTCCCGTTGAAAATTCATCCTCATCTTTTCCAGTTCTAACATCTGCTGCCTCTTACTACTCT…	188-1162	324aa	trihelix transcription factor ASIL1-like
comp64688_c1_seq48	PgGT22-48	986	GAAAAACAAGAATAGGACAACAACAACAAATTAACTGAAAATATTTGTGTAAACAGAAAAATAAATGACATATGAAGTTTCAGTATTACTTAAATCAAATAAATAAAGCAATTTTATTGCCTTGAAGATAAAATACAATACAACACTGTATTTTTGCAATCTCATTCTCTTCATCATCTCCTTGTCGTATTTTTGCTATCTCAATCTGTGTTCTCTCCAACATCTGTGTCTTCTGCATTTCCAGCTCCCGTTGAAAATTCATCCTCATCTTTTCCAGTTCTAACATCTGCTGCCTCTTACTACTCTCAATCTTCTCATAAATATCACTAAATTTCTGTATAGAATCTGCAAGCAATCTGAAAGAAGCTCCATCACCTCTGTTTGTCCTCTTGGGTGGAA…	95-739	214aa	trihelix transcription factor ASIL1-like
comp64688_c1_seq50	PgGT22-50	896	GAAAAACAAGAATAGGACAACAACAACAAATTAACTGAAAATATTTGTGTAAACAGAAAAATAAATGACATATGAAGTTTCAGTATTACTTAAATCAAATAAATAAAGCAATTTTATTGCCTTGAAGATAAAATACAATACAACACTGTATTTTTGCAATCTCATTCTCTTCATCATCTCCTTGTCGTATTTTTGCTATCTCAATCTGTGTTCTCTCCAACATCTGTGTCTTCTGCATTTCCAGCTCCCGTTGAAAATTCATCCTCATCTTTTCCAGTTCTAACATCTGCTGCCTCTTACTACTCTCAATCTTCTCATAAATATCACTAAATTTCTGTATAGAATCTGCAAGCAATCTGAAAGAAGCTCCATCACCTCTGTTTGTCCTCTTGGGTGGAA…	95-670	191aa	trihelix transcription factor ASIL1-like
comp64688_c1_seq51	PgGT22-51	1908	GAATATAATTTCGAGTCGAGTCGAATCGATTTTCGAGTATCATTTTTTGCATCGAGTCGAATACGAATACATTGTTTAAATTTTATTTCGAATTCGAATCGAATACGAGCAAGACATTTTTGTATCGAATCAAATCTGAGCAGCTTAGAATCCGGATCGATTCGACTCGTTTACAGCCTTACTTAAATCAAATAAATAAAGTAATTTTATTGCCTTGAAGATAAAATACAATACAACACTGTATTTTTGCAATCTCATTCTCTTCATCATCTCCTTGTCGTATTTTTGCTATCTCAATCTGTGTTCTCTCCAACATCTGTGTCTTCTGCATTTCCAGCTCCCGTTGAAAATTCATCCTCATCTTTTCCAGTTCTAACATCTGCTGCCTCTTACTACTCT…	188-1162	324aa	trihelix transcription factor ASIL1-like
comp64688_c1_seq53	PgGT22-53	898	GAATATAATTTCGAGTCGAGTCGAATCGATTTTCGAGTATCATTTTTTGCATCGAGTCGAATACGAATACATTGTTTAAATTTTATTTCGAATTCGAATCGAATACGAGCAAGACATTTTTGTATCGAATCAAATCTGAGCAGCTTAGAATCCGGATCGATTCGACTCGTTTACAGCCTTACTTAAATCAAATAAATAAAGTAATTTTATTGCCTTGAAGATAAAATACAATACAACACTGTATTTTTGCAATCTCATTCTCTTCATCATCTCCTTGTCGTATTTTTGCTATCTCAATCTGTGTTCTCTCCAACATCTGTGTCTTCTGCATTTCCAGCTCCCGTTGAAAATTCATCCTCATCTTTTCCAGTTCTAACATCTGCTGCCTCTTACTACTCT…	188-721	177aa	trihelix transcription factor ASIL2-like
comp64688_c1_seq54	PgGT22-54	1008	GAATATAATTTCGAGTCGAGTCGAATCGATTTTCGAGTATCATTTTTTGCATCGAGTCGAATACGAATACATTGTTTAAATTTTATTTCGAATTCGAATCGAATACGAGCAAGACATTTTTGTATCGAATCAAATCTGAGCAGCTTAGAATCCGGATCGATTCGACTCGTTTACAGCCTTACTTAAATCAAATAAATAAAGTAATTTTATTGCCTTGAAGATAAAATACAATACAACACTGTATTTTTGCAATCTCATTCTCTTCATCATCTCCTTGTCGTATTTTTGCTATCTCAATCTGTGTTCTCTCCAACATCTGTGTCTTCTGCATTTCCAGCTCCCGTTGAAAATTCATCCTCATCTTTTCCAGTTCTAACATCTGCTGCCTCTTACTACTCT…	188-832	214aa	trihelix transcription factor ASIL1-like
comp64688_c1_seq56	PgGT22-56	1959	ACCAAATAAAGATGGATGGATACCTTCAGCTAGTGTCATTCTTCTTCATCAAAAATAGAAAAGTAAGAAAAGGATGGGAACAAATTAATGGAGTACCGGAAAAATGAATTACATCTGAAGTTTCATTTTTATTTCAATCACATACATTTCACTCATACCAACAACCTTATTGCCTCAAACACAAGATCCATAATAGAGGGATAAGGCCCCAGATATAATACAACAACAACAACAACAAGAAGAAGAAGTGAATATGCTTAGCAATCAGGAAATAGATATATTACCCACTGACATTCTCAGCAGAAACATCATTCTCTTCGTCTCCTTGCCGTATTTTTGCAATCTCATCCCGTGCTCTCTCCAATATCTGCCTCTTCTGCATTTCCAGTTCCCGATGAA…	281-1213	310aa	trihelix transcription factor ASIL2-like
comp64688_c1_seq59	PgGT22-59	1050	GAATATAATTTCGAGTCGAGTCGAATCGATTTTCGAGTATCATTTTTTGCATCGAGTCGAATACGAATACATTGTTTAAATTTTATTTCGAATTCGAATCGAATACGAGCAAGACATTTTTGTATCGAATCAAATCTGAGCAGCTTAGAATCCGGATCGATTCGACTCGTTTACAGCCTTACTTAAATCAAATAAATAAAGTAATTTTATTGCCTTGAAGATAAAATACAATACAACACTGTATTTTTGCAATCTCATTCTCTTCATCATCTCCTTGTCGTATTTTTGCTATCTCAATCTGTGTTCTCTCCAACATCTGTGTCTTCTGCATTTCCAGCTCCCGTTGAAAATTCATCCTCATCTTTTCCAGTTCTAACATCTGCTGCCTCTTACTACTCT…	188-862	224aa	trihelix transcription factor ASIL1-like
comp64688_c1_seq62	PgGT22-62	942	GAAAAACAAGAATAGGACAACAACAACAAATTAACTGAAAATATTTGTGTAAACAGAAAAATAAATGACATATGAAGTTTCAGTATTACTTAAATCAAATAAATAAAGCAATTTTATTGCCTTGAAGATAAAATACAATACAACACTGTATTTTTGCAATCTCATTCTCTTCATCATCTCCTTGTCGTATTTTTGCTATCTCAATCTGTGTTCTCTCCAACATCTGTGTCTTCTGCATTTCCAGCTCCCGTTGAAAATTCATCCTCATCTTTTCCAGTTCTAACATCTGCTGCCTCTTACTACTCTCAATCTTCTCATAAATATCACTAAATTTCTGTATAGAATCTGCAAGCAATCTGAAAGAAGCTCCATCACCTCTGTTTGTCCTCTTGGGTGGAA…	95-769	224aa	trihelix transcription factor ASIL1-like
comp64688_c1_seq63	PgGT22-63	1322	GAAAAACAAGAATAGGACAACAACAACAAATTAACTGAAAATATTTGTGTAAACAGAAAAATAAATGACATATGAAGTTTCAGTATTACTTAAATCAAATAAATAAAGCAATTTTATTGCCTTGAAGATAAAATACAATACAACACTGTATTTTTGCAATCTCATTCTCTTCATCATCTCCTTGTCGTATTTTTGCTATCTCAATCTGTGTTCTCTCCAACATCTGTGTCTTCTGCATTTCCAGCTCCCGTTGAAAATTCATCCTCATCTTTTCCAGTTCTAACATCTGCTGCCTCTTACTACTCTCAATCTTCTCATAAATATCACTAAATTTCTGTATAGAATCTGCAAGCAATCTGAAAGAAGCTCCATCACCTCTGTTTGTCCTCTTGGGTGGAA…	95-1069	324aa	trihelix transcription factor ASIL1-like
comp64688_c1_seq64	PgGT22-64	1315	ACCAAATAAAGATGGATGGATACCTTCAGCTAGTGTCATTCTTCTTCATCAAAAATAGAAAAGTAAGAAAAGGATGGGAACAAATTAATGGAGTACCGGAAAAATGAATTACATCTGAAGTTTCATTTTTATTTCAATCACATACATTTCACTCATACCAACAACCTTATTGCCTCAAACACAAGATCCATAATAGAGGGATAAGGCCCCAGATATAATACAACAACAACAACAACAAGAAGAAGAAGTGAATATGCTTAGCAATCAGGAAATAGATATATTACCCACTGACATTCTCAGCAGAAACATCATTCTCTTCGTCTCCTTGCCGTATTTTTGCAATCTCATCCCGTGCTCTCTCCAATATCTGCCTCTTCTGCATTTCCAGTTCCCGATGAA…	281-1225	314aa	trihelix transcription factor ASIL1-like
comp64688_c1_seq71	PgGT22-71	1086	ACCAAATAAAGATGGATGGATACCTTCAGCTAGTGTCATTCTTCTTCATCAAAAATAGAAAAGTAAGAAAAGGATGGGAACAAATTAATGGAGTACCGGAAAAATGAATTACATCTGAAGTTTCATTTTTATTTCAATCACATACATTTCACTCATACCAACAACCTTATTGCCTCAAACACAAGATCCATAATAGAGGGATAAGGCCCCAGATATAATACAACAACAACAACAACAAGAAGAAGAAGTGAATATGCTTAGCAATCAGGAAATAGATATATTACCCACTGACATTCTCAGCAGAAACATCATTCTCTTCGTCTCCTTGCCGTATTTTTGCAATCTCATCCCGTGCTCTCTCCAATATCTGCCTCTTCTGCATTTCCAGTTCCCGATGAA…	281-913	210aa	trihelix transcription factor ASIL1-like
comp64688_c1_seq72	PgGT22-72	989	GAATATAATTTCGAGTCGAGTCGAATCGATTTTCGAGTATCATTTTTTGCATCGAGTCGAATACGAATACATTGTTTAAATTTTATTTCGAATTCGAATCGAATACGAGCAAGACATTTTTGTATCGAATCAAATCTGAGCAGCTTAGAATCCGGATCGATTCGACTCGTTTACAGCCTTACTTAAATCAAATAAATAAAGTAATTTTATTGCCTTGAAGATAAAATACAATACAACACTGTATTTTTGCAATCTCATTCTCTTCATCATCTCCTTGTCGTATTTTTGCTATCTCAATCTGTGTTCTCTCCAACATCTGTGTCTTCTGCATTTCCAGCTCCCGTTGAAAATTCATCCTCATCTTTTCCAGTTCTAACATCTGCTGCCTCTTACTACTCT…	188-763	199aa	trihelix transcription factor ASIL1-like
comp64688_c1_seq73	PgGT22-73	1303	ACCAAATAAAGATGGATGGATACCTTCAGCTAGTGTCATTCTTCTTCATCAAAAATAGAAAAGTAAGAAAAGGATGGGAACAAATTAATGGAGTACCGGAAAAATGAATTACATCTGAAGTTTCATTTTTATTTCAATCACATACATTTCACTCATACCAACAACCTTATTGCCTCAAACACAAGATCCATAATAGAGGGATAAGGCCCCAGATATAATACAACAACAACAACAACAAGAAGAAGAAGTGAATATGCTTAGCAATCAGGAAATAGATATATTACCCACTGACATTCTCAGCAGAAACATCATTCTCTTCGTCTCCTTGCCGTATTTTTGCAATCTCATCCCGTGCTCTCTCCAATATCTGCCTCTTCTGCATTTCCAGTTCCCGATGAA…	281-1213	310aa	trihelix transcription factor ASIL1-like
comp64761_c0_seq3	PgGT23-03	1149	TACCTCCGTCATCAACCTCCCAAAAAAGTCCTCCCACTTCCTCTTCCGGCAGCTCACAGGCGGCTCCTCGTCAGACGAAGTTGAAGAAGTAGAATCCGACAAGAGGCTCCCACACATATTTGCATTATAAGACGGTAAACCACCAATGCTTTGAGATGGAACCGAAGGGCTAATTGTTACATTAATGGGTTGCATTGGCTGCTGCGACGAAAGATTAATAGGATGAACAATAGGAGTGGCATTGTGTGGAAACACAGTTGTTATAGGACTTGGTGTCGATGAAACAGTAACTTGTGTATTATTTGTATTGCTGCTCAGCATTCCTGCTGTCATTGATGGTGCATGTGGTTTAATTGGTGATGATAATGAAGGAGAATGATGGGTATCGAGGGCTTCTAG…	>1-828	275aa	trihelix transcription factor GT-2-like
comp64761_c0_seq6	PgGT23-06	1122	TACCTCCGTCATCAACCTCCCAAAAAAGTCCTCCCACTTCCTCTTCCGGCAGCTCACAGGCGGCTCCTCGTCAGACGAAGTTGAAGAAGTAGAATCCGACAAGAGGCTCCCACACATATTTGCATTATAAGACGGTAAACCACCAATGCTTTGAGATGGAACCGAAGGGCTAATTGTTACATTAATGGGTTGCATTGGCTGCTGCGACGAAAGATTAATAGGATGAACAATAGGAGTGGCATTGTGTGGAAACACAGTTGTTATAGGACTTGGTGTCGATGAAACAGTAACTTGTGTATTATTTGTATTGCTGCTCAGCATTCCTGCTGTCATTGATGGTGCATGTGGTTTAATTGGTGATGATAATGAAGGAGAATGATGGGTATCGAGGGCTTCTAG…	>1-828	275aa	trihelix transcription factor GT-2-like
comp64761_c0_seq7	PgGT23-07	2562	CAAACATATACTAATTACCACTACAAATTAATTAAGAAAACCTTACACCCCATGTGTTTTCCCCATGTATAATGTATTTCAATCTTTTTTACTACCTTCCTTCCCATCTCTTCCCCCACCGGTTTGGTCCGGTTCCGGCTGATCGACCATATTTCGAACTGAATATTGCTAGATAACTAGATAAAAAATTGTATACTTTACTCGAACAAAATATTGATAGATTGTATGGTACAATTTATCAATATTTAGCCCAAGTAAATTAGACAGTACAATATATCAATGTTTTGTCTAAGTAAACTAGACAGTTTTTGTCTGATTACCTAGCATTACTCTTCTGAATTAGTTCCACAGTTCTTTATATATATAGCTCACCCACTAGAACCTTGTATCTTTTTTCTC…	403-2268	621aa	trihelix transcription factor GT-2-like
comp64761_c0_seq8	PgGT23-08	2170	TTCTCTCTCCTCACTCAGCAGTGGCCTGCACTGAAGATGGCTGCTTGTTTGTCACTAACTCGTACCTAGCTCCGTCATCTTCGTCCTCCTCCTCCTCGTCGTTGTCGTTGTCTCCTTCATAATCATCGTTATTCTGATCCAAATTCTCACTCTCATGATCCTCCATTGCGGAATCTTGGAGCTGCTGTGGAAGAGGCCATTGCTGCTCAGGTTGAACCATTATGGGCACCATTGGATTCTCCGACTTGATGGCAAATCCGGGATTGAATGGATTATTCGTACTACCATCAGTTTTAGCTTTTTCTTTGTACAAGGCTTCAAGCTGATGAAAATATGGGCAGGTTTTGGCGTCTTCGGGTCTCTTCTTGTTGCTCTCCTTCACCTTCTTGTAGTACTTGT…	11-1876	621aa	trihelix transcription factor GT-2-like
comp64761_c0_seq9	PgGT23-09	2197	TTCTCTCTCCTCACTCAGCAGTGGCCTGCACTGAAGATGGCTGCTTGTTTGTCACTAACTCGTACCTAGCTCCGTCATCTTCGTCCTCCTCCTCCTCGTCGTTGTCGTTGTCTCCTTCATAATCATCGTTATTCTGATCCAAATTCTCACTCTCATGATCCTCCATTGCGGAATCTTGGAGCTGCTGTGGAAGAGGCCATTGCTGCTCAGGTTGAACCATTATGGGCACCATTGGATTCTCCGACTTGATGGCAAATCCGGGATTGAATGGATTATTCGTACTACCATCAGTTTTAGCTTTTTCTTTGTACAAGGCTTCAAGCTGATGAAAATATGGGCAGGTTTTGGCGTCTTCGGGTCTCTTCTTGTTGCTCTCCTTCACCTTCTTGTAGTACTTGT…	11-1876	621aa	trihelix transcription factor GT-2-like
comp64761_c0_seq10	PgGT23-10	1431	CAATGAATTTTCTTTTAATTGGACTTGTATTTGATGCAACTGAGGCGGAGCAATTGGATTTTTCGAGTTCTGTTGCTCTGTAATCTTTTGCAGAAATGCAATCACAGCTGCATCTTTTGCAGCTGCAATAGACCTTTCTTGAACTAAAAGATCATGCTCTCGATCCATTTTCGCCATTTCTTGGACCCTCCAAGCCTCCTCTCTAATCATTCGATCTCGCTCTCGTTTCTCCAGTGTGTCCAAAAATTTCTTCTGCAACTCATCTTGCTTCTGTATTACCTCCGTCATCAACCTCCCAAAAAAGTCCTCCCATTTCCTCTTCCTCTTCCGGCAGCTCACAGGCGGCTCCTCGTCAGACGAAGTTGAAGAAGTAGAATCCGACAAGAGGCTCCCACACAT…	>1-1110	369aa	trihelix transcription factor GT-2-like
comp64761_c0_seq11	PgGT23-11	1404	CAATGAATTTTCTTTTAATTGGACTTGTATTTGATGCAACTGAGGCGGAGCAATTGGATTTTTCGAGTTCTGTTGCTCTGTAATCTTTTGCAGAAATGCAATCACAGCTGCATCTTTTGCAGCTGCAATAGACCTTTCTTGAACTAAAAGATCATGCTCTCGATCCATTTTCGCCATTTCTTGGACCCTCCAAGCCTCCTCTCTAATCATTCGATCTCGCTCTCGTTTCTCCAGTGTGTCCAAAAATTTCTTCTGCAACTCATCTTGCTTCTGTATTACCTCCGTCATCAACCTCCCAAAAAAGTCCTCCCATTTCCTCTTCCTCTTCCGGCAGCTCACAGGCGGCTCCTCGTCAGACGAAGTTGAAGAAGTAGAATCCGACAAGAGGCTCCCACACAT…	>1-1110	369aa	trihelix transcription factor GT-2-like
comp64761_c0_seq12	PgGT23-12	534	TAGTTTCCTTGAAACTTCTTCCCACAATGGGCCTTTGAGGCTTGAATCCCGAAATATAACATCCATATCTGACCGTATTTTCAACAGAGCAATTGTTTCCTGTCTCGGCCACCGATTTCCACCGGAAATCCGCTCACTTTCTTCACTCCTCCCTTTTTCTTCTTCAATAAATCCACCGCCATCACTACCACCACTTCCGCCGCCAGCTTCAGCGGCCCCGGCATCGCCGGAATTTCCCATAAGGCCGGGAGCGCCCGGCTGCAGCATCATCAGAGTGATGGAAAAACTAGAAGTAGAAGGAGAAAGCTGCAATTACAGCTGAAAAAAATAAAAATAAAAAAACTAAATAGATATCAACCCAAAATGATGGTGAATTCTGTGGGTTTTATGAAGATGGGC…	>1-270	89aa	trihelix transcription factor GT-2
comp64761_c0_seq13	PgGT23-13	2589	CAAACATATACTAATTACCACTACAAATTAATTAAGAAAACCTTACACCCCATGTGTTTTCCCCATGTATAATGTATTTCAATCTTTTTTACTACCTTCCTTCCCATCTCTTCCCCCACCGGTTTGGTCCGGTTCCGGCTGATCGACCATATTTCGAACTGAATATTGCTAGATAACTAGATAAAAAATTGTATACTTTACTCGAACAAAATATTGATAGATTGTATGGTACAATTTATCAATATTTAGCCCAAGTAAATTAGACAGTACAATATATCAATGTTTTGTCTAAGTAAACTAGACAGTTTTTGTCTGATTACCTAGCATTACTCTTCTGAATTAGTTCCACAGTTCTTTATATATATAGCTCACCCACTAGAACCTTGTATCTTTTTTCTC…	403-2268	621aa	trihelix transcription factor GT-2-like
comp65099_c1_seq1	PgGT24-01	2342	ATGGTAAAAACAAATTTTAGTCCCACCCAAATTACACAACGTTTCTTCTCTCTCTCTCCCCTCTTAGCCTCCCACCTCTCTCCTTTTACGGAGAAAGGAGATATGACACCCTTCTCCCCTATAAACGGACTTGTCCCTATTAACGCCGTTTTTTTCACGCCCACCCGTTAAGTCACGTGCCCCCCTTTTACACGGAGTAGTACTACTAGTGTATGGCGTTAGAGCGGTTGAGTCTCGCTCCAACACCTCTTGACGGCGACCTTGACGTCGTCCTTCACGGACGTCAACCCTCTGTCGACGCCGGCGATGAAGCCAATCGGGCCCCGAGATTGCCCCGATGGACGAGACAAGAGATTCTCGTTCTCATACAAGGCAAGAGAGGCGCAGAAAATCGGGTTC…	213-1238	341aa	trihelix transcription factor ASR3
comp65099_c1_seq3	PgGT24-03	2306	ATGGTAAAAACAAATTTTAGTCCCACCCAAATTACACAACGTTTCTTCTCTCTCTCTCCCCTCTTAGCCTCCCACCTCTCTCCTTTTACGGAGAAAGGAGATATGACACCCTTCTCCCCTATAAACGGACTTGTCCCTATTAACGCCGTTTTTTTCACGCCCACCCGTTAAGTCACGTGCCCCCCTTTTACACGGAGTAGTACTACTAGTGTATGGCGTTAGAGCGGTTGAGTCTCGCTCCAACACCTCTTGACGGCGACCTTGACGTCGTCCTTCACGGACGTCAACCCTCTGTCGACGCCGGCGATGAAGCCAATCGGGCCCCGAGATTGCCCCGATGGACGAGACAAGAGATTCTCGTTCTCATACAAGGCAAGAGAGGCGCAGAAAATCGGGTTC…	213-1202	329aa	Trihelix transcription factor ASR3
comp65206_c0_seq1	PgGT25-01	4483	TAACAGTCTCGACTTTCTCTTCAGATAAAAACTTCCTCAGGATACTATAAGCAACGCTGAAAATTAACATTGTACTCCGCCATAGTCTTCTTCCAATATCGTAGTACATGTACTTTTCTTCCTTCAATTCCTGATCACAACTTAAAAACAACAAACGGATACTTAATTAACTTAATGGTTAATTATCTCCCTTGCTCAGCTTCAATCCATAATTCTCCCACAAATTTTCTGCCTCATCTCCCATGAAGAACCTAAATGAGCTACCTTGCATCGGAGGAGGCCTCGAAGCATTAACATGGTGCTCACTTTGTGTTAGTAATGATCTTGTCAATTCCAAACCCCCACCTCCCAATTCACTGTCTTCACGATACGCTCCTCCTCCTCCTTGATTATTGCATA…	179-1474	431aa	trihelix transcription factor PTL
comp65206_c0_seq2	PgGT25-02	2622	ATTTGTTTTCCATCTTCCCACTGCATGTTCACCCTCCCACAGGAAAGAAGAAAAAGAAAATCTGACCTTACTCAAATTATTCTACTAGGCACTTCAGCAATATTTTGTTTAAGACATGAGAAATATTGATCATAAAAGAGAAGCAAGAAAATGTAAGGTAGTTGCATGATCATAATGCCAGTTACATGCAGAAAAGATTATGTGCACAAAGAAACAATTCCTCCCCCTTAAAAGATCAAGAAAGAGACGCCCAATGTTTTCCGCTAAGTTTCAATTCTCTCTCTCTCCTAAACCCATTGAACTTCACTACATAAACACACACAAAACCACGAAACCTGGAAGGGTTACTTGCACAAACGTACACACAACTCCAATATTTGATGCCATAAAGAAACAGTG…	560-1783	407aa	trihelix transcription factor PTL
comp65206_c0_seq3	PgGT25-03	2375	CACCCTTACAAATAAATATCATACATATCTATCTCCACCCTCCTACAATAAAGAGGAGAAAACTACTTGGACCAGAAAGCTTTTAAGCAAGGCATGCATGAAAATGTAAAGACTACCATGATCATATGCCTATATATGTCAATGCCAATAACATGCAGAAAATATAAATGGCACAAAGACGACGATAAGAACTCCTTCCCTTGATTATGATCAAGAAAGAAACTCCCAAATTTTTTTTCCTAAAGTTTCAATTGTCTACCCTATAGCCCAATATTGAACATCAGTACATGCAACCACACACATGCTGACATGCATAAACATTAAATCTGAACTCGTTACAGCTTTCACAAACACACTTCTCAATAAGAAACAGTGTCAAATCTTTTTACCTGAAAACAT…	499-2268	589aa	trihelix transcription factor PTL
comp65206_c0_seq4	PgGT25-04	2677	ATTTGTTTTCCATCTTCCCACTGCATGTTCACCCTCCCACAGGAAAGAAGAAAAAGAAAATCTGACCTTACTCAAATTATTCTACTAGGCACTTCAGCAATATTTTGTTTAAGACATGAGAAATATTGATCATAAAAGAGAAGCAAGAAAATGTAAGGTAGTTGCATGATCATAATGCCAGTTACATGCAGAAAAGATTATGTGCACAAAGAAACAATTCCTCCCCCTTAAAAGATCAAGAAAGAGACGCCCAATGTTTTCCGCTAAGTTTCAATTCTCTCTCTCTCCTAAACCCATTGAACTTCACTACATAAACACACACAAAACCACGAAACCTGGAAGGGTTACTTGCACAAACGTACACACAACTCCAATATTTGATGCCATAAAGAAACAGTG…	560-1855	431aa	trihelix transcription factor PTL
comp65206_c0_seq5	PgGT25-05	2396	CACCCTTACAAATAAATATCATACATATCTATCTCCACCCTCCTACAATAAAGAGGAGAAAACTACTTGGACCAGAAAGCTTTTAAGCAAGGCATGCATGAAAATGTAAAGACTACCATGATCATATGCCTATATATGTCAATGCCAATAACATGCAGAAAATATAAATGGCACAAAGACGACGATAAGAACTCCTTCCCTTGATTATGATCAAGAAAGAAACTCCCAAATTTTTTTTCCTAAAGTTTCAATTGTCTACCCTATAGCCCAATATTGAACATCAGTACATGCAACCACACACATGCTGACATGCATAAACATTAAATCTGAACTCGTTACAGCTTTCACAAACACACTTCTCAATAAGAAACAGTGTCAAATCTTTTTACCTGAAAACAT…	499-1722	407aa	trihelix transcription factor PTL
comp65206_c0_seq6	PgGT25-06	4689	ATTTGTTTTCCATCTTCCCACTGCATGTTCACCCTCCCACAGGAAAGAAGAAAAAGAAAATCTGACCTTACTCAAATTATTCTACTAGGCACTTCAGCAATATTTTGTTTAAGACATGAGAAATATTGATCATAAAAGAGAAGCAAGAAAATGTAAGGTAGTTGCATGATCATAATGCCAGTTACATGCAGAAAAGATTATGTGCACAAAGAAACAATTCCTCCCCCTTAAAAGATCAAGAAAGAGACGCCCAATGTTTTCCGCTAAGTTTCAATTCTCTCTCTCTCCTAAACCCATTGAACTTCACTACATAAACACACACAAAACCACGAAACCTGGAAGGGTTACTTGCACAAACGTACACACAACTCCAATATTTGATGCCATAAAGAAACAGTG…	560-1774	404aa	putative dual specificity protein phosphatase DSP8
comp65206_c0_seq7	PgGT25-07	4883	ATTTGTTTTCCATCTTCCCACTGCATGTTCACCCTCCCACAGGAAAGAAGAAAAAGAAAATCTGACCTTACTCAAATTATTCTACTAGGCACTTCAGCAATATTTTGTTTAAGACATGAGAAATATTGATCATAAAAGAGAAGCAAGAAAATGTAAGGTAGTTGCATGATCATAATGCCAGTTACATGCAGAAAAGATTATGTGCACAAAGAAACAATTCCTCCCCCTTAAAAGATCAAGAAAGAGACGCCCAATGTTTTCCGCTAAGTTTCAATTCTCTCTCTCTCCTAAACCCATTGAACTTCACTACATAAACACACACAAAACCACGAAACCTGGAAGGGTTACTTGCACAAACGTACACACAACTCCAATATTTGATGCCATAAAGAAACAGTG…	560-1855	431aa	trihelix transcription factor PTL
comp65206_c0_seq8	PgGT25-08	2132	TAACAGTCTCGACTTTCTCTTCAGATAAAAACTTCCTCAGGATACTATAAGCAACGCTGAAAATTAACATTGTACTCCGCCATAGTCTTCTTCCAATATCGTAGTACATGTACTTTTCTTCCTTCAATTCCTGATCACAACTTAAAAACAACAAACGGATACTTAATTAACTTAATGGTTAATTATCTCCCTTGCTCAGCTTCAATCCATAATTCTCCCACAAATTTTCTGCCTCATCTCCCATGAAGAACCTAAATGAGCTACCTTGCATCGGAGGAGGCCTCGAAGCATTAACATGGTGCTCACTTTGTGTTAGTAATGATCTTGTCAATTCCAAACCCCCACCTCCCAATTCACTGTCTTCACGATACGCTCCTCCTCCTCCTTGATTATTGCATA…	179-1474	431aa	trihelix transcription factor PTL
comp65206_c0_seq9	PgGT25-09	4359	ATTTGTTTTCCATCTTCCCACTGCATGTTCACCCTCCCACAGGAAAGAAGAAAAAGAAAATCTGACCTTACTCAAATTATTCTACTAGGCACTTCAGCAATATTTTGTTTAAGACATGAGAAATATTGATCATAAAAGAGAAGCAAGAAAATGTAAGGTAGTTGCATGATCATAATGCCAGTTACATGCAGAAAAGATTATGTGCACAAAGAAACAATTCCTCCCCCTTAAAAGATCAAGAAAGAGACGCCCAATGTTTTCCGCTAAGTTTCAATTCTCTCTCTCTCCTAAACCCATTGAACTTCACTACATAAACACACACAAAACCACGAAACCTGGAAGGGTTACTTGCACAAACGTACACACAACTCCAATATTTGATGCCATAAAGAAACAGTG…	560-1783	407aa	putative dual specificity protein phosphatase DSP8
comp65206_c0_seq10	PgGT25-10	2457	ATTTGTTTTCCATCTTCCCACTGCATGTTCACCCTCCCACAGGAAAGAAGAAAAAGAAAATCTGACCTTACTCAAATTATTCTACTAGGCACTTCAGCAATATTTTGTTTAAGACATGAGAAATATTGATCATAAAAGAGAAGCAAGAAAATGTAAGGTAGTTGCATGATCATAATGCCAGTTACATGCAGAAAAGATTATGTGCACAAAGAAACAATTCCTCCCCCTTAAAAGATCAAGAAAGAGACGCCCAATGTTTTCCGCTAAGTTTCAATTCTCTCTCTCTCCTAAACCCATTGAACTTCACTACATAAACACACACAAAACCACGAAACCTGGAAGGGTTACTTGCACAAACGTACACACAACTCCAATATTTGATGCCATAAAGAAACAGTG…	560-1783	407aa	trihelix transcription factor PTL
comp65206_c0_seq11	PgGT25-11	4386	TAACAGTCTCGACTTTCTCTTCAGATAAAAACTTCCTCAGGATACTATAAGCAACGCTGAAAATTAACATTGTACTCCGCCATAGTCTTCTTCCAATATCGTAGTACATGTACTTTTCTTCCTTCAATTCCTGATCACAACTTAAAAACAACAAACGGATACTTAATTAACTTAATGGTTAATTATCTCCCTTGCTCAGCTTCAATCCATAATTCTCCCACAAATTTTCTGCCTCATCTCCCATGAAGAACCTAAATGAGCTACCTTGCATCGGAGGAGGCCTCGAAGCATTAACATGGTGCTCACTTTGTGTTAGTAATGATCTTGTCAATTCCAAACCCCCACCTCCCAATTCACTGTCTTCACGATACGCTCCTCCTCCTCCTTGATTATTGCATA…	179-1474	431aa	trihelix transcription factor PTL
comp65206_c0_seq13	PgGT25-13	2371	CACCCTTACAAATAAATATCATACATATCTATCTCCACCCTCCTACAATAAAGAGGAGAAAACTACTTGGACCAGAAAGCTTTTAAGCAAGGCATGCATGAAAATGTAAAGACTACCATGATCATATGCCTATATATGTCAATGCCAATAACATGCAGAAAATATAAATGGCACAAAGACGACGATAAGAACTCCTTCCCTTGATTATGATCAAGAAAGAAACTCCCAAATTTTTTTTCCTAAAGTTTCAATTGTCTACCCTATAGCCCAATATTGAACATCAGTACATGCAACCACACACATGCTGACATGCATAAACATTAAATCTGAACTCGTTACAGCTTTCACAAACACACTTCTCAATAAGAAACAGTGTCAAATCTTTTTACCTGAAAACAT…	499-1713	404aa	trihelix transcription factor PTL
comp65206_c0_seq14	PgGT25-14	2625	ATTTGTTTTCCATCTTCCCACTGCATGTTCACCCTCCCACAGGAAAGAAGAAAAAGAAAATCTGACCTTACTCAAATTATTCTACTAGGCACTTCAGCAATATTTTGTTTAAGACATGAGAAATATTGATCATAAAAGAGAAGCAAGAAAATGTAAGGTAGTTGCATGATCATAATGCCAGTTACATGCAGAAAAGATTATGTGCACAAAGAAACAATTCCTCCCCCTTAAAAGATCAAGAAAGAGACGCCCAATGTTTTCCGCTAAGTTTCAATTCTCTCTCTCTCCTAAACCCATTGAACTTCACTACATAAACACACACAAAACCACGAAACCTGGAAGGGTTACTTGCACAAACGTACACACAACTCCAATATTTGATGCCATAAAGAAACAGTG…	560-1783	407aa	trihelix transcription factor PTL
comp65206_c0_seq15	PgGT25-15	2436	ATTTGTTTTCCATCTTCCCACTGCATGTTCACCCTCCCACAGGAAAGAAGAAAAAGAAAATCTGACCTTACTCAAATTATTCTACTAGGCACTTCAGCAATATTTTGTTTAAGACATGAGAAATATTGATCATAAAAGAGAAGCAAGAAAATGTAAGGTAGTTGCATGATCATAATGCCAGTTACATGCAGAAAAGATTATGTGCACAAAGAAACAATTCCTCCCCCTTAAAAGATCAAGAAAGAGACGCCCAATGTTTTCCGCTAAGTTTCAATTCTCTCTCTCTCCTAAACCCATTGAACTTCACTACATAAACACACACAAAACCACGAAACCTGGAAGGGTTACTTGCACAAACGTACACACAACTCCAATATTTGATGCCATAAAGAAACAGTG…	560-2329	589aa	trihelix transcription factor PTL
comp65206_c0_seq16	PgGT25-16	2249	CACCCTTACAAATAAATATCATACATATCTATCTCCACCCTCCTACAATAAAGAGGAGAAAACTACTTGGACCAGAAAGCTTTTAAGCAAGGCATGCATGAAAATGTAAAGACTACCATGATCATATGCCTATATATGTCAATGCCAATAACATGCAGAAAATATAAATGGCACAAAGACGACGATAAGAACTCCTTCCCTTGATTATGATCAAGAAAGAAACTCCCAAATTTTTTTTCCTAAAGTTTCAATTGTCTACCCTATAGCCCAATATTGAACATCAGTACATGCAACCACACACATGCTGACATGCATAAACATTAAATCTGAACTCGTTACAGCTTTCACAAACACACTTCTCAATAAGAAACAGTGTCAAATCTTTTTACCTGAAAACAT…	499-1722	407aa	trihelix transcription factor PTL
comp65206_c0_seq17	PgGT25-17	4695	ATTTGTTTTCCATCTTCCCACTGCATGTTCACCCTCCCACAGGAAAGAAGAAAAAGAAAATCTGACCTTACTCAAATTATTCTACTAGGCACTTCAGCAATATTTTGTTTAAGACATGAGAAATATTGATCATAAAAGAGAAGCAAGAAAATGTAAGGTAGTTGCATGATCATAATGCCAGTTACATGCAGAAAAGATTATGTGCACAAAGAAACAATTCCTCCCCCTTAAAAGATCAAGAAAGAGACGCCCAATGTTTTCCGCTAAGTTTCAATTCTCTCTCTCTCCTAAACCCATTGAACTTCACTACATAAACACACACAAAACCACGAAACCTGGAAGGGTTACTTGCACAAACGTACACACAACTCCAATATTTGATGCCATAAAGAAACAGTG…	560-1783	407aa	putative dual specificity protein phosphatase DSP8
comp65206_c0_seq18	PgGT25-18	4334	ATTTGTTTTCCATCTTCCCACTGCATGTTCACCCTCCCACAGGAAAGAAGAAAAAGAAAATCTGACCTTACTCAAATTATTCTACTAGGCACTTCAGCAATATTTTGTTTAAGACATGAGAAATATTGATCATAAAAGAGAAGCAAGAAAATGTAAGGTAGTTGCATGATCATAATGCCAGTTACATGCAGAAAAGATTATGTGCACAAAGAAACAATTCCTCCCCCTTAAAAGATCAAGAAAGAGACGCCCAATGTTTTCCGCTAAGTTTCAATTCTCTCTCTCTCCTAAACCCATTGAACTTCACTACATAAACACACACAAAACCACGAAACCTGGAAGGGTTACTTGCACAAACGTACACACAACTCCAATATTTGATGCCATAAAGAAACAGTG…	560-1774	404aa	putative dual specificity protein phosphatase DSP8
comp65206_c0_seq19	PgGT25-19	4767	ATTTGTTTTCCATCTTCCCACTGCATGTTCACCCTCCCACAGGAAAGAAGAAAAAGAAAATCTGACCTTACTCAAATTATTCTACTAGGCACTTCAGCAATATTTTGTTTAAGACATGAGAAATATTGATCATAAAAGAGAAGCAAGAAAATGTAAGGTAGTTGCATGATCATAATGCCAGTTACATGCAGAAAAGATTATGTGCACAAAGAAACAATTCCTCCCCCTTAAAAGATCAAGAAAGAGACGCCCAATGTTTTCCGCTAAGTTTCAATTCTCTCTCTCTCCTAAACCCATTGAACTTCACTACATAAACACACACAAAACCACGAAACCTGGAAGGGTTACTTGCACAAACGTACACACAACTCCAATATTTGATGCCATAAAGAAACAGTG…	560-1855	431aa	trihelix transcription factor PTL
comp65206_c0_seq20	PgGT25-20	2316	TAACAGTCTCGACTTTCTCTTCAGATAAAAACTTCCTCAGGATACTATAAGCAACGCTGAAAATTAACATTGTACTCCGCCATAGTCTTCTTCCAATATCGTAGTACATGTACTTTTCTTCCTTCAATTCCTGATCACAACTTAAAAACAACAAACGGATACTTAATTAACTTAATGGTTAATTATCTCCCTTGCTCAGCTTCAATCCATAATTCTCCCACAAATTTTCTGCCTCATCTCCCATGAAGAACCTAAATGAGCTACCTTGCATCGGAGGAGGCCTCGAAGCATTAACATGGTGCTCACTTTGTGTTAGTAATGATCTTGTCAATTCCAAACCCCCACCTCCCAATTCACTGTCTTCACGATACGCTCCTCCTCCTCCTTGATTATTGCATA…	179-1474	431aa	trihelix transcription factor PTL
comp65206_c0_seq21	PgGT25-21	1820	TAACAGTCTCGACTTTCTCTTCAGATAAAAACTTCCTCAGGATACTATAAGCAACGCTGAAAATTAACATTGTACTCCGCCATAGTCTTCTTCCAATATCGTAGTACATGTACTTTTCTTCCTTCAATTCCTGATCACAACTTAAAAACAACAAACGGATACTTAATTAACTTAATGGTTAATTATCTCCCTTGCTCAGCTTCAATCCATAATTATTCTCCCACAAATTATCTGCATGATCACCCATAAAAAACCTAAATGAGCTACCATTCATATTACTTCCTGCCGCGGCATTAGAATCCGAAGCATCAATGTGGTGGCCATTTTGTGTTACTAGCGATCTTGTCAATCCCAAACCTCCATCCCCTATTTCACTGCATATGGATTCATTATTCTGAA…	179-1393	404aa	trihelix transcription factor PTL
comp65206_c0_seq23	PgGT25-23	4867	ATTTGTTTTCCATCTTCCCACTGCATGTTCACCCTCCCACAGGAAAGAAGAAAAAGAAAATCTGACCTTACTCAAATTATTCTACTAGGCACTTCAGCAATATTTTGTTTAAGACATGAGAAATATTGATCATAAAAGAGAAGCAAGAAAATGTAAGGTAGTTGCATGATCATAATGCCAGTTACATGCAGAAAAGATTATGTGCACAAAGAAACAATTCCTCCCCCTTAAAAGATCAAGAAAGAGACGCCCAATGTTTTCCGCTAAGTTTCAATTCTCTCTCTCTCCTAAACCCATTGAACTTCACTACATAAACACACACAAAACCACGAAACCTGGAAGGGTTACTTGCACAAACGTACACACAACTCCAATATTTGATGCCATAAAGAAACAGTG…	560-1855	431aa	trihelix transcription factor PTL
comp65206_c0_seq24	PgGT25-24	2230	CACCCTTACAAATAAATATCATACATATCTATCTCCACCCTCCTACAATAAAGAGGAGAAAACTACTTGGACCAGAAAGCTTTTAAGCAAGGCATGCATGAAAATGTAAAGACTACCATGATCATATGCCTATATATGTCAATGCCAATAACATGCAGAAAATATAAATGGCACAAAGACGACGATAAGAACTCCTTCCCTTGATTATGATCAAGAAAGAAACTCCCAAATTTTTTTTCCTAAAGTTTCAATTGTCTACCCTATAGCCCAATATTGAACATCAGTACATGCAACCACACACATGCTGACATGCATAAACATTAAATCTGAACTCGTTACAGCTTTCACAAACACACTTCTCAATAAGAAACAGTGTCAAATCTTTTTACCTGAAAACAT…	499-1722	407aa	trihelix transcription factor PTL
comp65206_c0_seq25	PgGT25-25	2127	TAACAGTCTCGACTTTCTCTTCAGATAAAAACTTCCTCAGGATACTATAAGCAACGCTGAAAATTAACATTGTACTCCGCCATAGTCTTCTTCCAATATCGTAGTACATGTACTTTTCTTCCTTCAATTCCTGATCACAACTTAAAAACAACAAACGGATACTTAATTAACTTAATGGTTAATTATCTCCCTTGCTCAGCTTCAATCCATAATTCTCCCACAAATTTTCTGCCTCATCTCCCATGAAGAACCTAAATGAGCTACCTTGCATCGGAGGAGGCCTCGAAGCATTAACATGGTGCTCACTTTGTGTTAGTAATGATCTTGTCAATTCCAAACCCCCACCTCCCAATTCACTGTCTTCACGATACGCTCCTCCTCCTCCTTGATTATTGCATA…	170-2020	613aa	trihelix transcription factor PTL
comp65206_c0_seq26	PgGT25-26	2641	ATTTGTTTTCCATCTTCCCACTGCATGTTCACCCTCCCACAGGAAAGAAGAAAAAGAAAATCTGACCTTACTCAAATTATTCTACTAGGCACTTCAGCAATATTTTGTTTAAGACATGAGAAATATTGATCATAAAAGAGAAGCAAGAAAATGTAAGGTAGTTGCATGATCATAATGCCAGTTACATGCAGAAAAGATTATGTGCACAAAGAAACAATTCCTCCCCCTTAAAAGATCAAGAAAGAGACGCCCAATGTTTTCCGCTAAGTTTCAATTCTCTCTCTCTCCTAAACCCATTGAACTTCACTACATAAACACACACAAAACCACGAAACCTGGAAGGGTTACTTGCACAAACGTACACACAACTCCAATATTTGATGCCATAAAGAAACAGTG…	560-1783	407aa	trihelix transcription factor PTL
comp65206_c0_seq27	PgGT25-27	2046	TAACAGTCTCGACTTTCTCTTCAGATAAAAACTTCCTCAGGATACTATAAGCAACGCTGAAAATTAACATTGTACTCCGCCATAGTCTTCTTCCAATATCGTAGTACATGTACTTTTCTTCCTTCAATTCCTGATCACAACTTAAAAACAACAAACGGATACTTAATTAACTTAATGGTTAATTATCTCCCTTGCTCAGCTTCAATCCATAATTATTCTCCCACAAATTATCTGCATGATCACCCATAAAAAACCTAAATGAGCTACCATTCATATTACTTCCTGCCGCGGCATTAGAATCCGAAGCATCAATGTGGTGGCCATTTTGTGTTACTAGCGATCTTGTCAATCCCAAACCTCCATCCCCTATTTCACTGCATATGGATTCATTATTCTGAA…	179-1939	586aa	trihelix transcription factor PTL
comp65206_c0_seq28	PgGT25-28	2441	ATTTGTTTTCCATCTTCCCACTGCATGTTCACCCTCCCACAGGAAAGAAGAAAAAGAAAATCTGACCTTACTCAAATTATTCTACTAGGCACTTCAGCAATATTTTGTTTAAGACATGAGAAATATTGATCATAAAAGAGAAGCAAGAAAATGTAAGGTAGTTGCATGATCATAATGCCAGTTACATGCAGAAAAGATTATGTGCACAAAGAAACAATTCCTCCCCCTTAAAAGATCAAGAAAGAGACGCCCAATGTTTTCCGCTAAGTTTCAATTCTCTCTCTCTCCTAAACCCATTGAACTTCACTACATAAACACACACAAAACCACGAAACCTGGAAGGGTTACTTGCACAAACGTACACACAACTCCAATATTTGATGCCATAAAGAAACAGTG…	560-1783	407aa	trihelix transcription factor PTL
comp65206_c0_seq30	PgGT25-30	4864	ATTTGTTTTCCATCTTCCCACTGCATGTTCACCCTCCCACAGGAAAGAAGAAAAAGAAAATCTGACCTTACTCAAATTATTCTACTAGGCACTTCAGCAATATTTTGTTTAAGACATGAGAAATATTGATCATAAAAGAGAAGCAAGAAAATGTAAGGTAGTTGCATGATCATAATGCCAGTTACATGCAGAAAAGATTATGTGCACAAAGAAACAATTCCTCCCCCTTAAAAGATCAAGAAAGAGACGCCCAATGTTTTCCGCTAAGTTTCAATTCTCTCTCTCTCCTAAACCCATTGAACTTCACTACATAAACACACACAAAACCACGAAACCTGGAAGGGTTACTTGCACAAACGTACACACAACTCCAATATTTGATGCCATAAAGAAACAGTG…	560-1855	431aa	trihelix transcription factor PTL
comp65206_c0_seq31	PgGT25-31	4331	ATTTGTTTTCCATCTTCCCACTGCATGTTCACCCTCCCACAGGAAAGAAGAAAAAGAAAATCTGACCTTACTCAAATTATTCTACTAGGCACTTCAGCAATATTTTGTTTAAGACATGAGAAATATTGATCATAAAAGAGAAGCAAGAAAATGTAAGGTAGTTGCATGATCATAATGCCAGTTACATGCAGAAAAGATTATGTGCACAAAGAAACAATTCCTCCCCCTTAAAAGATCAAGAAAGAGACGCCCAATGTTTTCCGCTAAGTTTCAATTCTCTCTCTCTCCTAAACCCATTGAACTTCACTACATAAACACACACAAAACCACGAAACCTGGAAGGGTTACTTGCACAAACGTACACACAACTCCAATATTTGATGCCATAAAGAAACAGTG…	560-1774	404aa	putative dual specificity protein phosphatase DSP8
comp65206_c0_seq32	PgGT25-32	2366	CACCCTTACAAATAAATATCATACATATCTATCTCCACCCTCCTACAATAAAGAGGAGAAAACTACTTGGACCAGAAAGCTTTTAAGCAAGGCATGCATGAAAATGTAAAGACTACCATGATCATATGCCTATATATGTCAATGCCAATAACATGCAGAAAATATAAATGGCACAAAGACGACGATAAGAACTCCTTCCCTTGATTATGATCAAGAAAGAAACTCCCAAATTTTTTTTCCTAAAGTTTCAATTGTCTACCCTATAGCCCAATATTGAACATCAGTACATGCAACCACACACATGCTGACATGCATAAACATTAAATCTGAACTCGTTACAGCTTTCACAAACACACTTCTCAATAAGAAACAGTGTCAAATCTTTTTACCTGAAAACAT…	499-2259	586aa	trihelix transcription factor PTL
comp65206_c0_seq33	PgGT25-33	4786	ATTTGTTTTCCATCTTCCCACTGCATGTTCACCCTCCCACAGGAAAGAAGAAAAAGAAAATCTGACCTTACTCAAATTATTCTACTAGGCACTTCAGCAATATTTTGTTTAAGACATGAGAAATATTGATCATAAAAGAGAAGCAAGAAAATGTAAGGTAGTTGCATGATCATAATGCCAGTTACATGCAGAAAAGATTATGTGCACAAAGAAACAATTCCTCCCCCTTAAAAGATCAAGAAAGAGACGCCCAATGTTTTCCGCTAAGTTTCAATTCTCTCTCTCTCCTAAACCCATTGAACTTCACTACATAAACACACACAAAACCACGAAACCTGGAAGGGTTACTTGCACAAACGTACACACAACTCCAATATTTGATGCCATAAAGAAACAGTG…	560-1855	431aa	trihelix transcription factor PTL
comp65206_c0_seq34	PgGT25-34	2427	ATTTGTTTTCCATCTTCCCACTGCATGTTCACCCTCCCACAGGAAAGAAGAAAAAGAAAATCTGACCTTACTCAAATTATTCTACTAGGCACTTCAGCAATATTTTGTTTAAGACATGAGAAATATTGATCATAAAAGAGAAGCAAGAAAATGTAAGGTAGTTGCATGATCATAATGCCAGTTACATGCAGAAAAGATTATGTGCACAAAGAAACAATTCCTCCCCCTTAAAAGATCAAGAAAGAGACGCCCAATGTTTTCCGCTAAGTTTCAATTCTCTCTCTCTCCTAAACCCATTGAACTTCACTACATAAACACACACAAAACCACGAAACCTGGAAGGGTTACTTGCACAAACGTACACACAACTCCAATATTTGATGCCATAAAGAAACAGTG…	560-2320	586aa	trihelix transcription factor PTL
comp65206_c0_seq35	PgGT25-35	2301	ATTTGTTTTCCATCTTCCCACTGCATGTTCACCCTCCCACAGGAAAGAAGAAAAAGAAAATCTGACCTTACTCAAATTATTCTACTAGGCACTTCAGCAATATTTTGTTTAAGACATGAGAAATATTGATCATAAAAGAGAAGCAAGAAAATGTAAGGTAGTTGCATGATCATAATGCCAGTTACATGCAGAAAAGATTATGTGCACAAAGAAACAATTCCTCCCCCTTAAAAGATCAAGAAAGAGACGCCCAATGTTTTCCGCTAAGTTTCAATTCTCTCTCTCTCCTAAACCCATTGAACTTCACTACATAAACACACACAAAACCACGAAACCTGGAAGGGTTACTTGCACAAACGTACACACAACTCCAATATTTGATGCCATAAAGAAACAGTG…	560-1774	404aa	trihelix transcription factor PTL
comp65206_c0_seq36	PgGT25-36	1855	TAACAGTCTCGACTTTCTCTTCAGATAAAAACTTCCTCAGGATACTATAAGCAACGCTGAAAATTAACATTGTACTCCGCCATAGTCTTCTTCCAATATCGTAGTACATGTACTTTTCTTCCTTCAATTCCTGATCACAACTTAAAAACAACAAACGGATACTTAATTAACTTAATGGTTAATTATCTCCCTTGCTCAGCTTCAATCCATAATTATTCTCCCACAAATTATCTGCATGATCACCCATAAAAAACCTAAATGAGCTACCATTCATATTACTTCCTGCCGCGGCATTAGAATCCGAAGCATCAATGTGGTGGCCATTTTGTGTTACTAGCGATCTTGTCAATCCCAAACCTCCATCCCCTATTTCACTGCATATGGATTCATTATTCTGAA…	179-1402	407aa	trihelix transcription factor PTL
comp65206_c0_seq37	PgGT25-37	2694	ATTTGTTTTCCATCTTCCCACTGCATGTTCACCCTCCCACAGGAAAGAAGAAAAAGAAAATCTGACCTTACTCAAATTATTCTACTAGGCACTTCAGCAATATTTTGTTTAAGACATGAGAAATATTGATCATAAAAGAGAAGCAAGAAAATGTAAGGTAGTTGCATGATCATAATGCCAGTTACATGCAGAAAAGATTATGTGCACAAAGAAACAATTCCTCCCCCTTAAAAGATCAAGAAAGAGACGCCCAATGTTTTCCGCTAAGTTTCAATTCTCTCTCTCTCCTAAACCCATTGAACTTCACTACATAAACACACACAAAACCACGAAACCTGGAAGGGTTACTTGCACAAACGTACACACAACTCCAATATTTGATGCCATAAAGAAACAGTG…	560-1855	431aa	trihelix transcription factor PTL
comp65206_c0_seq38	PgGT25-38	2697	ATTTGTTTTCCATCTTCCCACTGCATGTTCACCCTCCCACAGGAAAGAAGAAAAAGAAAATCTGACCTTACTCAAATTATTCTACTAGGCACTTCAGCAATATTTTGTTTAAGACATGAGAAATATTGATCATAAAAGAGAAGCAAGAAAATGTAAGGTAGTTGCATGATCATAATGCCAGTTACATGCAGAAAAGATTATGTGCACAAAGAAACAATTCCTCCCCCTTAAAAGATCAAGAAAGAGACGCCCAATGTTTTCCGCTAAGTTTCAATTCTCTCTCTCTCCTAAACCCATTGAACTTCACTACATAAACACACACAAAACCACGAAACCTGGAAGGGTTACTTGCACAAACGTACACACAACTCCAATATTTGATGCCATAAAGAAACAGTG…	560-1855	431aa	trihelix transcription factor PTL
comp65206_c0_seq39	PgGT25-39	4050	TAACAGTCTCGACTTTCTCTTCAGATAAAAACTTCCTCAGGATACTATAAGCAACGCTGAAAATTAACATTGTACTCCGCCATAGTCTTCTTCCAATATCGTAGTACATGTACTTTTCTTCCTTCAATTCCTGATCACAACTTAAAAACAACAAACGGATACTTAATTAACTTAATGGTTAATTATCTCCCTTGCTCAGCTTCAATCCATAATTCTCCCACAAATTTTCTGCCTCATCTCCCATGAAGAACCTAAATGAGCTACCTTGCATCGGAGGAGGCCTCGAAGCATTAACATGGTGCTCACTTTGTGTTAGTAATGATCTTGTCAATTCCAAACCCCCACCTCCCAATTCACTGTCTTCACGATACGCTCCTCCTCCTCCTTGATTATTGCATA…	179-1474	431aa	trihelix transcription factor PTL
comp65206_c0_seq40	PgGT25-40	699	AGCAAATGTAGGTATATATATGGTTTAATACATTAATATATAGTTTAATTAAATACCTAGAGAGTTCATCCCAGAGAGGAGCCTTTTGGTTAGCTTCTTTGAACTTAGAATCGAGTCTTGATCTGATCTCAAGAAGAGTGAGAGTTTCCTGCCTCGGCCACCGTCCGGTTCCGGCGCCGTCGGGGCAACCAAATCCACCACTCTGATCAGCTATATCCAAACATCCACCTCCAGTGCTACTAGTAAGATTATTATTAGGTACTGTAGTAGTGGAATCAGAGCCAAATAAGTGATGATGATGAAGAAGCAGGCCACCATGAGGAGGAGGAGGCGGAGGAGGCATTGTTGTTGTTGTTGGAATTTGGTCAGTACTAGTACTAGTACTCAGGTGGCGATGAC…	>2-592	196aa	trihelix transcription factor PTL
comp65206_c0_seq41	PgGT25-41	1846	TAACAGTCTCGACTTTCTCTTCAGATAAAAACTTCCTCAGGATACTATAAGCAACGCTGAAAATTAACATTGTACTCCGCCATAGTCTTCTTCCAATATCGTAGTACATGTACTTTTCTTCCTTCAATTCCTGATCACAACTTAAAAACAACAAACGGATACTTAATTAACTTAATGGTTAATTATCTCCCTTGCTCAGCTTCAATCCATAATTATTCTCCCACAAATTATCTGCATGATCACCCATAAAAAACCTAAATGAGCTACCATTCATATTACTTCCTGCCGCGGCATTAGAATCCGAAGCATCAATGTGGTGGCCATTTTGTGTTACTAGCGATCTTGTCAATCCCAAACCTCCATCCCCTATTTCACTGCATATGGATTCATTATTCTGAA…	179-1393	404aa	trihelix transcription factor PTL
comp65206_c0_seq42	PgGT25-42	2448	ATTTGTTTTCCATCTTCCCACTGCATGTTCACCCTCCCACAGGAAAGAAGAAAAAGAAAATCTGACCTTACTCAAATTATTCTACTAGGCACTTCAGCAATATTTTGTTTAAGACATGAGAAATATTGATCATAAAAGAGAAGCAAGAAAATGTAAGGTAGTTGCATGATCATAATGCCAGTTACATGCAGAAAAGATTATGTGCACAAAGAAACAATTCCTCCCCCTTAAAAGATCAAGAAAGAGACGCCCAATGTTTTCCGCTAAGTTTCAATTCTCTCTCTCTCCTAAACCCATTGAACTTCACTACATAAACACACACAAAACCACGAAACCTGGAAGGGTTACTTGCACAAACGTACACACAACTCCAATATTTGATGCCATAAAGAAACAGTG…	560-1774	404aa	trihelix transcription factor PTL
comp65206_c0_seq43	PgGT25-43	2693	ATTTGTTTTCCATCTTCCCACTGCATGTTCACCCTCCCACAGGAAAGAAGAAAAAGAAAATCTGACCTTACTCAAATTATTCTACTAGGCACTTCAGCAATATTTTGTTTAAGACATGAGAAATATTGATCATAAAAGAGAAGCAAGAAAATGTAAGGTAGTTGCATGATCATAATGCCAGTTACATGCAGAAAAGATTATGTGCACAAAGAAACAATTCCTCCCCCTTAAAAGATCAAGAAAGAGACGCCCAATGTTTTCCGCTAAGTTTCAATTCTCTCTCTCTCCTAAACCCATTGAACTTCACTACATAAACACACACAAAACCACGAAACCTGGAAGGGTTACTTGCACAAACGTACACACAACTCCAATATTTGATGCCATAAAGAAACAGTG…	560-1855	431aa	trihelix transcription factor PTL
comp65206_c0_seq44	PgGT25-44	4770	ATTTGTTTTCCATCTTCCCACTGCATGTTCACCCTCCCACAGGAAAGAAGAAAAAGAAAATCTGACCTTACTCAAATTATTCTACTAGGCACTTCAGCAATATTTTGTTTAAGACATGAGAAATATTGATCATAAAAGAGAAGCAAGAAAATGTAAGGTAGTTGCATGATCATAATGCCAGTTACATGCAGAAAAGATTATGTGCACAAAGAAACAATTCCTCCCCCTTAAAAGATCAAGAAAGAGACGCCCAATGTTTTCCGCTAAGTTTCAATTCTCTCTCTCTCCTAAACCCATTGAACTTCACTACATAAACACACACAAAACCACGAAACCTGGAAGGGTTACTTGCACAAACGTACACACAACTCCAATATTTGATGCCATAAAGAAACAGTG…	560-1855	431aa	trihelix transcription factor PTL
comp65206_c0_seq45	PgGT25-45	2613	ATTTGTTTTCCATCTTCCCACTGCATGTTCACCCTCCCACAGGAAAGAAGAAAAAGAAAATCTGACCTTACTCAAATTATTCTACTAGGCACTTCAGCAATATTTTGTTTAAGACATGAGAAATATTGATCATAAAAGAGAAGCAAGAAAATGTAAGGTAGTTGCATGATCATAATGCCAGTTACATGCAGAAAAGATTATGTGCACAAAGAAACAATTCCTCCCCCTTAAAAGATCAAGAAAGAGACGCCCAATGTTTTCCGCTAAGTTTCAATTCTCTCTCTCTCCTAAACCCATTGAACTTCACTACATAAACACACACAAAACCACGAAACCTGGAAGGGTTACTTGCACAAACGTACACACAACTCCAATATTTGATGCCATAAAGAAACAGTG…	560-1774	404aa	trihelix transcription factor PTL
comp65206_c0_seq46	PgGT25-46	4714	ATTTGTTTTCCATCTTCCCACTGCATGTTCACCCTCCCACAGGAAAGAAGAAAAAGAAAATCTGACCTTACTCAAATTATTCTACTAGGCACTTCAGCAATATTTTGTTTAAGACATGAGAAATATTGATCATAAAAGAGAAGCAAGAAAATGTAAGGTAGTTGCATGATCATAATGCCAGTTACATGCAGAAAAGATTATGTGCACAAAGAAACAATTCCTCCCCCTTAAAAGATCAAGAAAGAGACGCCCAATGTTTTCCGCTAAGTTTCAATTCTCTCTCTCTCCTAAACCCATTGAACTTCACTACATAAACACACACAAAACCACGAAACCTGGAAGGGTTACTTGCACAAACGTACACACAACTCCAATATTTGATGCCATAAAGAAACAGTG…	560-1783	407aa	putative dual specificity protein phosphatase DSP8
comp65206_c0_seq47	PgGT25-47	2432	ATTTGTTTTCCATCTTCCCACTGCATGTTCACCCTCCCACAGGAAAGAAGAAAAAGAAAATCTGACCTTACTCAAATTATTCTACTAGGCACTTCAGCAATATTTTGTTTAAGACATGAGAAATATTGATCATAAAAGAGAAGCAAGAAAATGTAAGGTAGTTGCATGATCATAATGCCAGTTACATGCAGAAAAGATTATGTGCACAAAGAAACAATTCCTCCCCCTTAAAAGATCAAGAAAGAGACGCCCAATGTTTTCCGCTAAGTTTCAATTCTCTCTCTCTCCTAAACCCATTGAACTTCACTACATAAACACACACAAAACCACGAAACCTGGAAGGGTTACTTGCACAAACGTACACACAACTCCAATATTTGATGCCATAAAGAAACAGTG…	560-1774	404aa	trihelix transcription factor PTL
comp65206_c0_seq48	PgGT25-48	4795	ATTTGTTTTCCATCTTCCCACTGCATGTTCACCCTCCCACAGGAAAGAAGAAAAAGAAAATCTGACCTTACTCAAATTATTCTACTAGGCACTTCAGCAATATTTTGTTTAAGACATGAGAAATATTGATCATAAAAGAGAAGCAAGAAAATGTAAGGTAGTTGCATGATCATAATGCCAGTTACATGCAGAAAAGATTATGTGCACAAAGAAACAATTCCTCCCCCTTAAAAGATCAAGAAAGAGACGCCCAATGTTTTCCGCTAAGTTTCAATTCTCTCTCTCTCCTAAACCCATTGAACTTCACTACATAAACACACACAAAACCACGAAACCTGGAAGGGTTACTTGCACAAACGTACACACAACTCCAATATTTGATGCCATAAAGAAACAGTG…	560-1783	407aa	putative dual specificity protein phosphatase DSP8
comp65206_c0_seq49	PgGT25-49	2313	TAACAGTCTCGACTTTCTCTTCAGATAAAAACTTCCTCAGGATACTATAAGCAACGCTGAAAATTAACATTGTACTCCGCCATAGTCTTCTTCCAATATCGTAGTACATGTACTTTTCTTCCTTCAATTCCTGATCACAACTTAAAAACAACAAACGGATACTTAATTAACTTAATGGTTAATTATCTCCCTTGCTCAGCTTCAATCCATAATTCTCCCACAAATTTTCTGCCTCATCTCCCATGAAGAACCTAAATGAGCTACCTTGCATCGGAGGAGGCCTCGAAGCATTAACATGGTGCTCACTTTGTGTTAGTAATGATCTTGTCAATTCCAAACCCCCACCTCCCAATTCACTGTCTTCACGATACGCTCCTCCTCCTCCTTGATTATTGCATA…	179-1474	431aa	trihelix transcription factor PTL
comp65206_c0_seq50	PgGT25-50	4389	TAACAGTCTCGACTTTCTCTTCAGATAAAAACTTCCTCAGGATACTATAAGCAACGCTGAAAATTAACATTGTACTCCGCCATAGTCTTCTTCCAATATCGTAGTACATGTACTTTTCTTCCTTCAATTCCTGATCACAACTTAAAAACAACAAACGGATACTTAATTAACTTAATGGTTAATTATCTCCCTTGCTCAGCTTCAATCCATAATTCTCCCACAAATTTTCTGCCTCATCTCCCATGAAGAACCTAAATGAGCTACCTTGCATCGGAGGAGGCCTCGAAGCATTAACATGGTGCTCACTTTGTGTTAGTAATGATCTTGTCAATTCCAAACCCCCACCTCCCAATTCACTGTCTTCACGATACGCTCCTCCTCCTCCTTGATTATTGCATA…	179-1474	431aa	trihelix transcription factor PTL
comp65206_c0_seq51	PgGT25-51	4405	TAACAGTCTCGACTTTCTCTTCAGATAAAAACTTCCTCAGGATACTATAAGCAACGCTGAAAATTAACATTGTACTCCGCCATAGTCTTCTTCCAATATCGTAGTACATGTACTTTTCTTCCTTCAATTCCTGATCACAACTTAAAAACAACAAACGGATACTTAATTAACTTAATGGTTAATTATCTCCCTTGCTCAGCTTCAATCCATAATTCTCCCACAAATTTTCTGCCTCATCTCCCATGAAGAACCTAAATGAGCTACCTTGCATCGGAGGAGGCCTCGAAGCATTAACATGGTGCTCACTTTGTGTTAGTAATGATCTTGTCAATTCCAAACCCCCACCTCCCAATTCACTGTCTTCACGATACGCTCCTCCTCCTCCTTGATTATTGCATA…	179-1474	431aa	trihelix transcription factor PTL
comp65206_c0_seq52	PgGT25-52	4698	ATTTGTTTTCCATCTTCCCACTGCATGTTCACCCTCCCACAGGAAAGAAGAAAAAGAAAATCTGACCTTACTCAAATTATTCTACTAGGCACTTCAGCAATATTTTGTTTAAGACATGAGAAATATTGATCATAAAAGAGAAGCAAGAAAATGTAAGGTAGTTGCATGATCATAATGCCAGTTACATGCAGAAAAGATTATGTGCACAAAGAAACAATTCCTCCCCCTTAAAAGATCAAGAAAGAGACGCCCAATGTTTTCCGCTAAGTTTCAATTCTCTCTCTCTCCTAAACCCATTGAACTTCACTACATAAACACACACAAAACCACGAAACCTGGAAGGGTTACTTGCACAAACGTACACACAACTCCAATATTTGATGCCATAAAGAAACAGTG…	560-1783	407aa	putative dual specificity protein phosphatase DSP8
comp65206_c0_seq53	PgGT25-53	2140	CACCCTTACAAATAAATATCATACATATCTATCTCCACCCTCCTACAATAAAGAGGAGAAAACTACTTGGACCAGAAAGCTTTTAAGCAAGGCATGCATGAAAATGTAAAGACTACCATGATCATATGCCTATATATGTCAATGCCAATAACATGCAGAAAATATAAATGGCACAAAGACGACGATAAGAACTCCTTCCCTTGATTATGATCAAGAAAGAAACTCCCAAATTTTTTTTCCTAAAGTTTCAATTGTCTACCCTATAGCCCAATATTGAACATCAGTACATGCAACCACACACATGCTGACATGCATAAACATTAAATCTGAACTCGTTACAGCTTTCACAAACACACTTCTCAATAAGAAACAGTGTCAAATCTTTTTACCTGAAAACAT…	499-1713	404aa	trihelix transcription factor PTL
comp65206_c0_seq54	PgGT25-54	2380	CACCCTTACAAATAAATATCATACATATCTATCTCCACCCTCCTACAATAAAGAGGAGAAAACTACTTGGACCAGAAAGCTTTTAAGCAAGGCATGCATGAAAATGTAAAGACTACCATGATCATATGCCTATATATGTCAATGCCAATAACATGCAGAAAATATAAATGGCACAAAGACGACGATAAGAACTCCTTCCCTTGATTATGATCAAGAAAGAAACTCCCAAATTTTTTTTCCTAAAGTTTCAATTGTCTACCCTATAGCCCAATATTGAACATCAGTACATGCAACCACACACATGCTGACATGCATAAACATTAAATCTGAACTCGTTACAGCTTTCACAAACACACTTCTCAATAAGAAACAGTGTCAAATCTTTTTACCTGAAAACAT…	499-1722	407aa	trihelix transcription factor PTL
comp65206_c0_seq55	PgGT25-55	4686	ATTTGTTTTCCATCTTCCCACTGCATGTTCACCCTCCCACAGGAAAGAAGAAAAAGAAAATCTGACCTTACTCAAATTATTCTACTAGGCACTTCAGCAATATTTTGTTTAAGACATGAGAAATATTGATCATAAAAGAGAAGCAAGAAAATGTAAGGTAGTTGCATGATCATAATGCCAGTTACATGCAGAAAAGATTATGTGCACAAAGAAACAATTCCTCCCCCTTAAAAGATCAAGAAAGAGACGCCCAATGTTTTCCGCTAAGTTTCAATTCTCTCTCTCTCCTAAACCCATTGAACTTCACTACATAAACACACACAAAACCACGAAACCTGGAAGGGTTACTTGCACAAACGTACACACAACTCCAATATTTGATGCCATAAAGAAACAGTG…	560-1774	404aa	putative dual specificity protein phosphatase DSP8
comp65206_c0_seq56	PgGT25-56	1829	TAACAGTCTCGACTTTCTCTTCAGATAAAAACTTCCTCAGGATACTATAAGCAACGCTGAAAATTAACATTGTACTCCGCCATAGTCTTCTTCCAATATCGTAGTACATGTACTTTTCTTCCTTCAATTCCTGATCACAACTTAAAAACAACAAACGGATACTTAATTAACTTAATGGTTAATTATCTCCCTTGCTCAGCTTCAATCCATAATTATTCTCCCACAAATTATCTGCATGATCACCCATAAAAAACCTAAATGAGCTACCATTCATATTACTTCCTGCCGCGGCATTAGAATCCGAAGCATCAATGTGGTGGCCATTTTGTGTTACTAGCGATCTTGTCAATCCCAAACCTCCATCCCCTATTTCACTGCATATGGATTCATTATTCTGAA…	179-1402	407aa	trihelix transcription factor PTL
comp65206_c0_seq57	PgGT25-57	2233	CACCCTTACAAATAAATATCATACATATCTATCTCCACCCTCCTACAATAAAGAGGAGAAAACTACTTGGACCAGAAAGCTTTTAAGCAAGGCATGCATGAAAATGTAAAGACTACCATGATCATATGCCTATATATGTCAATGCCAATAACATGCAGAAAATATAAATGGCACAAAGACGACGATAAGAACTCCTTCCCTTGATTATGATCAAGAAAGAAACTCCCAAATTTTTTTTCCTAAAGTTTCAATTGTCTACCCTATAGCCCAATATTGAACATCAGTACATGCAACCACACACATGCTGACATGCATAAACATTAAATCTGAACTCGTTACAGCTTTCACAAACACACTTCTCAATAAGAAACAGTGTCAAATCTTTTTACCTGAAAACAT…	499-1722	407aa	trihelix transcription factor PTL
comp65206_c0_seq58	PgGT25-58	2713	ATTTGTTTTCCATCTTCCCACTGCATGTTCACCCTCCCACAGGAAAGAAGAAAAAGAAAATCTGACCTTACTCAAATTATTCTACTAGGCACTTCAGCAATATTTTGTTTAAGACATGAGAAATATTGATCATAAAAGAGAAGCAAGAAAATGTAAGGTAGTTGCATGATCATAATGCCAGTTACATGCAGAAAAGATTATGTGCACAAAGAAACAATTCCTCCCCCTTAAAAGATCAAGAAAGAGACGCCCAATGTTTTCCGCTAAGTTTCAATTCTCTCTCTCTCCTAAACCCATTGAACTTCACTACATAAACACACACAAAACCACGAAACCTGGAAGGGTTACTTGCACAAACGTACACACAACTCCAATATTTGATGCCATAAAGAAACAGTG…	560-1855	431aa	trihelix transcription factor PTL
comp65206_c0_seq59	PgGT25-59	2508	ATTTGTTTTCCATCTTCCCACTGCATGTTCACCCTCCCACAGGAAAGAAGAAAAAGAAAATCTGACCTTACTCAAATTATTCTACTAGGCACTTCAGCAATATTTTGTTTAAGACATGAGAAATATTGATCATAAAAGAGAAGCAAGAAAATGTAAGGTAGTTGCATGATCATAATGCCAGTTACATGCAGAAAAGATTATGTGCACAAAGAAACAATTCCTCCCCCTTAAAAGATCAAGAAAGAGACGCCCAATGTTTTCCGCTAAGTTTCAATTCTCTCTCTCTCCTAAACCCATTGAACTTCACTACATAAACACACACAAAACCACGAAACCTGGAAGGGTTACTTGCACAAACGTACACACAACTCCAATATTTGATGCCATAAAGAAACAGTG…	560-2401	613aa	trihelix transcription factor PTL
comp65206_c0_seq60	PgGT25-60	4034	TAACAGTCTCGACTTTCTCTTCAGATAAAAACTTCCTCAGGATACTATAAGCAACGCTGAAAATTAACATTGTACTCCGCCATAGTCTTCTTCCAATATCGTAGTACATGTACTTTTCTTCCTTCAATTCCTGATCACAACTTAAAAACAACAAACGGATACTTAATTAACTTAATGGTTAATTATCTCCCTTGCTCAGCTTCAATCCATAATTCTCCCACAAATTTTCTGCCTCATCTCCCATGAAGAACCTAAATGAGCTACCTTGCATCGGAGGAGGCCTCGAAGCATTAACATGGTGCTCACTTTGTGTTAGTAATGATCTTGTCAATTCCAAACCCCCACCTCCCAATTCACTGTCTTCACGATACGCTCCTCCTCCTCCTTGATTATTGCATA…	179-1474	431aa	trihelix transcription factor PTL
comp65206_c0_seq61	PgGT25-61	2224	CACCCTTACAAATAAATATCATACATATCTATCTCCACCCTCCTACAATAAAGAGGAGAAAACTACTTGGACCAGAAAGCTTTTAAGCAAGGCATGCATGAAAATGTAAAGACTACCATGATCATATGCCTATATATGTCAATGCCAATAACATGCAGAAAATATAAATGGCACAAAGACGACGATAAGAACTCCTTCCCTTGATTATGATCAAGAAAGAAACTCCCAAATTTTTTTTCCTAAAGTTTCAATTGTCTACCCTATAGCCCAATATTGAACATCAGTACATGCAACCACACACATGCTGACATGCATAAACATTAAATCTGAACTCGTTACAGCTTTCACAAACACACTTCTCAATAAGAAACAGTGTCAAATCTTTTTACCTGAAAACAT…	499-1713	404aa	trihelix transcription factor PTL
comp65206_c0_seq62	PgGT25-62	2148	TAACAGTCTCGACTTTCTCTTCAGATAAAAACTTCCTCAGGATACTATAAGCAACGCTGAAAATTAACATTGTACTCCGCCATAGTCTTCTTCCAATATCGTAGTACATGTACTTTTCTTCCTTCAATTCCTGATCACAACTTAAAAACAACAAACGGATACTTAATTAACTTAATGGTTAATTATCTCCCTTGCTCAGCTTCAATCCATAATTCTCCCACAAATTTTCTGCCTCATCTCCCATGAAGAACCTAAATGAGCTACCTTGCATCGGAGGAGGCCTCGAAGCATTAACATGGTGCTCACTTTGTGTTAGTAATGATCTTGTCAATTCCAAACCCCCACCTCCCAATTCACTGTCTTCACGATACGCTCCTCCTCCTCCTTGATTATTGCATA…	179-1474	431aa	trihelix transcription factor PTL
comp65206_c0_seq64	PgGT25-64	4792	ATTTGTTTTCCATCTTCCCACTGCATGTTCACCCTCCCACAGGAAAGAAGAAAAAGAAAATCTGACCTTACTCAAATTATTCTACTAGGCACTTCAGCAATATTTTGTTTAAGACATGAGAAATATTGATCATAAAAGAGAAGCAAGAAAATGTAAGGTAGTTGCATGATCATAATGCCAGTTACATGCAGAAAAGATTATGTGCACAAAGAAACAATTCCTCCCCCTTAAAAGATCAAGAAAGAGACGCCCAATGTTTTCCGCTAAGTTTCAATTCTCTCTCTCTCCTAAACCCATTGAACTTCACTACATAAACACACACAAAACCACGAAACCTGGAAGGGTTACTTGCACAAACGTACACACAACTCCAATATTTGATGCCATAAAGAAACAGTG…	560-1783	407aa	putative dual specificity protein phosphatase DSP8
comp65206_c0_seq65	PgGT25-65	2055	TAACAGTCTCGACTTTCTCTTCAGATAAAAACTTCCTCAGGATACTATAAGCAACGCTGAAAATTAACATTGTACTCCGCCATAGTCTTCTTCCAATATCGTAGTACATGTACTTTTCTTCCTTCAATTCCTGATCACAACTTAAAAACAACAAACGGATACTTAATTAACTTAATGGTTAATTATCTCCCTTGCTCAGCTTCAATCCATAATTATTCTCCCACAAATTATCTGCATGATCACCCATAAAAAACCTAAATGAGCTACCATTCATATTACTTCCTGCCGCGGCATTAGAATCCGAAGCATCAATGTGGTGGCCATTTTGTGTTACTAGCGATCTTGTCAATCCCAAACCTCCATCCCCTATTTCACTGCATATGGATTCATTATTCTGAA…	179-1948	589aa	trihelix transcription factor PTL
comp65969_c2_seq2	PgGT26-02	1936	TCGATTGGTGAATTAAAGTGTTTCGCTGGTGTGATCTGGTTGGTTAATGGGTTGGTGGCACTGATGGAAGGTGAGCATATTGGACCTTTTAACTTGGGTAATCCAGAGGAATTCACCATATTAGAGCTTGCGCAGGTGATCCCAGGTAATGAGACTCGAGTAATGAAAAAGCTGAACCGCATATCAAAGATTGGATCGACTATAGTGATGGGTAAGAATGAGCAGCTGCACACTTCTGGTCATGCTCATCGTGCAGAACTGGAGGAAGTGCTTAGGATTGTAAAGCCACAACATTTCCTACCCATCCACAGTGAACTCTTGTTTCTGAAAGAGCACGAATTGCTTGGAAAATCTAACGGCATTCGGCACACTGCTGTTATAAAGAATGGAGAGATGCTC…	64-1587	507aa	ribonuclease J-like isoform X4
comp65969_c2_seq17	PgGT26-17	2001	TCGATTGGTGAATTAAAGTGTTTCGCTGGTGTGATCTGGTTGGTTGTTGCTACTCTTGGAACTTACGATATTGCACTAGAGCTGGGAAAGAAGGTGTTATGTCAAAGGTTAATGGGTTGGTGGCACTGATGGAAGGTGAGCATATTGGACCTTTTAACTTGGGTAATCCAGAGGAATTCACCATATTAGAGCTTGCGCAGGTGATCCCAGGTAATGAGACTCGAGTAATGAAAAAGCTGAACCGCATATCAAAGATTGGATCGACTATAGTGATGGGTAAGAATGAGCAGCTGCACACTTCTGGTCATGCTCATCGTGCAGAACTGGAGGAAGTGCTTAGGATTGTAAAGCCACAACATTTCCTACCCATCCACAGTGAACTCTTGTTTCTGAAAGAGC…	99-1652	517aa	ribonuclease J-like isoform X4
comp65969_c2_seq21	PgGT26-21	1860	TTTGCTATGGCTGACGCTCTCTCTCTACACCCGGCTCTATACAAAACCCTGCTTAAGCCCTGCTTTTTTGATCTGTCTCTCTCCTTTTTATTCTAGTGTCTGTAATTTATCGTGAAAAGCTTTATCGATTGGTGAATTAAAGTGTTTCGCTGGTGTGATCTGGTTGTATCAAAATGTGTTTGCACCACTTATCAAGCTCGAAGCTGACTATGATAAGGTTGTTGCTACTCTTGGAACTTACGATATTGCACTAGAGCTGGGAAAGAAGGTGTTATGTCAAAGGTTAATGGGTTGGTGGCACTGATGGAAGGTGAGCATATTGGACCTTTTAACTTGGGTAATCCAGAGGAATTCACCATATTAGAGCTTGCGCAGGTGATCCCAGGTAATGAGACTCGA…	274-1827	517aa	ribonuclease J-like isoform X4
comp65969_c2_seq22	PgGT26-22	2175	TTTGCTATGGCTGACGCTCTCTCTCTACACCCGGCTCTATACAAAACCCTGCTTAAGCCCTGCTTTTTTGATCTGTCTCTCTCCTTTTTATTCTAGTGTCTGTAATTTATCGTGAAAAGCTTTATCGATTGGTGAATTAAAGTGTTTCGCTGGTGTGATCTGGTTGTATCAAAATGTGTTTGCACCACTTATCAAGCTCGAAGCTGACTATGATAAGGTTGTTGCTACTCTTGGAACTTACGATATTGCACTAGAGCTGGGAAAGAAGGTGTTATGTCAAAGGTTAATGGGTTGGTGGCACTGATGGAAGGTGAGCATATTGGACCTTTTAACTTGGGTAATCCAGAGGAATTCACCATATTAGAGCTTGCGCAGGTGATCCCAGGTAATGAGACTCGA…	274-1827	517aa	ribonuclease J-like isoform X4
comp66317_c0_seq1	PgGT27-01	2056	ATCACACCAAATCCAGAAATCTCATTCATCCACACAAAACCCAGATCTTCTCGAAGAACATCATCCCCAACGAACAATCAGATCAATACAATCAGATCAACAACCAACTCCAACCTCCAAACAAATCCTAACCTCTACCACCACCGTCTCGCCACCTCTCACCATCAACAAGCCTTCAGTCATCGGTTCACCACCAAGGCGACCCCGATCCACGCGCCTCTACCCGTTGTCCCGACGATAATTCAACCCAGTCTGTCTTCTACCGTTCTTGCACCAGGAGGGAGCCCTAAAGTTATATCCTGCGAGGATGACGACGCTGAGGCCGATGGCTTTAGTGATGGCGCGTTTTGTTCCCAGCCTGTTCCAAAATCTACGTCGTCGTTTCATGCGTTAAATCCT…	664-1758	364aa	Aspartate/glutamate/uridylate kinase
comp66317_c0_seq2	PgGT27-02	2023	TACCAAATCCGAAAATCTAATTCAACATCATCCCCAACGAACAATCAGATCAATACAATCAGATCAACAACCAACTCCAACCTCCAAACAAATCCTAACCTCTACCACCACCGTCTCGCCACCTCTCACCATCAACAAGCCTTCAGTCATCGGTTCACCACCAAGGCGACCCCGATCCACGCGCCTCTACCCGTTGTCCCGACGATAATTCAACCCAGTCTGTCTTCTACCGTTCTTGCACCAGGAGGGAGCCCTAAAGTTATATCCTGCGAGGATGACGACGCTGAGGCCGATGGCTTTAGTGATGGCGCGTTTTGTTCCCAGCCTGTTCCAAAATCTACGTCGTCGTTTCATGCGTTAAATCCTTTCTCTACTGCTACCGGTCCAATTACATTGGAG…	631-1725	364aa	Aspartate/glutamate/uridylate kinase
comp66317_c0_seq3	PgGT27-03	2359	ATCACACCAAATCCAGAAATCTCATTCATCCACACAAAACCCAGATCTTCTCGAAGAACATCATCCCCAACGAACAATCAGATCAATACAATCAGATCAACAACCAACTCCAACCTCCAAACAAATCCTAACCTCTACCACCACCGTCTCGCCACCTCTCACCATCAACAAGCCTTCAGTCATCGGTTCACCACCAAGGCGACCCCGATCCACGCGCCTCTACCCGTTGTCCCGACGATAATTCAACCCAGTCTGTCTTCTACCGTTCTTGCACCAGGAGGGAGCCCTAAAGTTATATCCTGCGAGGATGACGACGCTGAGGCCGATGGCTTTAGTGATGGCGCGTTTTGTTCCCAGCCTGTTCCAAAATCTACGTCGTCGTTTCATGCGTTAAATCCT…	664-1758	364aa	Aspartate/glutamate/uridylate kinase
comp66317_c0_seq5	PgGT27-05	2600	ATCACACCAAATCCAGAAATCTCATTCATCCACACAAAACCCAGATCTTCTCGAAGAACATCATCCCCAACGAACAATCAGATCAATACAATCAGATCAACAACCAACTCCAACCTCCAAACAAATCCTAACCTCTACCACCACCGTCTCGCCACCTCTCACCATCAACAAGCCTTCAGTCATCGGTTCACCACCAAGGCGACCCCGATCCACGCGCCTCTACCCGTTGTCCCGACGATAATTCAACCCAGTCTGTCTTCTACCGTTCTTGCACCAGGAGGGAGCCCTAAAGTTATATCCTGCGAGGATGACGACGCTGAGGCCGATGGCTTTAGTGATGGCGCGTTTTGTTCCCAGCCTGTTCCAAAATCTACGTCGTCGTTTCATGCGTTAAATCCT…	664-1719	351aa	Aspartate/glutamate/uridylate kinase
comp66317_c0_seq8	PgGT27-08	2157	GATTCATTCAATTTTTATCAAACAGCCTGGTATCTACGTGGATGCAAGTCATGACAGAAATCGTTACGTTCGTGAAGACAGGCGCCAACATGATCGCAATGACAGATCACACCGTTAGCAGTTTAATACGGTTCCCCTGCACAATCCGTCAATCAGCACTAACGTCGTCTACTCCTTCCTCCTCTCTGGTTCGAAACCCTAACCCTAATCTCTCTCCTCTTTCTTCCTATACTATAATGTCTTCGTGCAACGTCGAATTCCCAGTAATCGGAGCCGAAAACAACCCCGACGAATCCGATGCCGGAGAAGACTCCGGCAGTGCCGCGTTCTACTCCCAAACCACTGATGTATTACCGTACTCCACCGCCGCCGGAGAGTCCTGCTCTGATCCTAACAAAT…	42-1664	540aa	Uridylate kinase
comp66317_c0_seq11	PgGT27-11	2264	TACCAAATCCGAAAATCTAATTCAACATCATCCCCAACGAACAATCAGATCAATACAATCAGATCAACAACCAACTCCAACCTCCAAACAAATCCTAACCTCTACCACCACCGTCTCGCCACCTCTCACCATCAACAAGCCTTCAGTCATCGGTTCACCACCAAGGCGACCCCGATCCACGCGCCTCTACCCGTTGTCCCGACGATAATTCAACCCAGTCTGTCTTCTACCGTTCTTGCACCAGGAGGGAGCCCTAAAGTTATATCCTGCGAGGATGACGACGCTGAGGCCGATGGCTTTAGTGATGGCGCGTTTTGTTCCCAGCCTGTTCCAAAATCTACGTCGTCGTTTCATGCGTTAAATCCTTTCTCTACTGCTACCGGTCCAATTACATTGGAG…	631-1686	351aa	Aspartate/glutamate/uridylate kinase
comp66317_c0_seq12	PgGT27-12	1968	GATTCATTCAATTTTTATCAAACAGCCTGGTATCTACGTGGATGCAAGTCATGACAGAAATCGTTACGTTCGTGAAGACAGGCGCCAACATGATCGCAATGACAGATCACACCGTTAGCAGTTTAATACGGTTCCCCTGCACAATCCGTCAATCAGCACTAACGTCGTCTACTCCTTCCTCCTCTCTGGTTCGAAACCCTAACCCTAATCTCTCTCCTCTTTCTTCCTATACTATAATGTCTTCGTGCAACGTCGAATTCCCAGTAATCGGAGCCGAAAACAACCCCGACGAATCCGATGCCGGAGAAGACTCCGGCAGTGCCGCGTTCTACTCCCAAACCACTGATGTATTACCGTACTCCACCGCCGCCGGAGAGTCCTGCTCTGATCCTAACAAAT…	42-1670	542aa	Uridylate kinase
comp66317_c0_seq13	PgGT27-13	2567	TACCAAATCCGAAAATCTAATTCAACATCATCCCCAACGAACAATCAGATCAATACAATCAGATCAACAACCAACTCCAACCTCCAAACAAATCCTAACCTCTACCACCACCGTCTCGCCACCTCTCACCATCAACAAGCCTTCAGTCATCGGTTCACCACCAAGGCGACCCCGATCCACGCGCCTCTACCCGTTGTCCCGACGATAATTCAACCCAGTCTGTCTTCTACCGTTCTTGCACCAGGAGGGAGCCCTAAAGTTATATCCTGCGAGGATGACGACGCTGAGGCCGATGGCTTTAGTGATGGCGCGTTTTGTTCCCAGCCTGTTCCAAAATCTACGTCGTCGTTTCATGCGTTAAATCCTTTCTCTACTGCTACCGGTCCAATTACATTGGAG…	631-1686	351aa	Aspartate/glutamate/uridylate kinase
comp66317_c0_seq14	PgGT27-14	2297	ATCACACCAAATCCAGAAATCTCATTCATCCACACAAAACCCAGATCTTCTCGAAGAACATCATCCCCAACGAACAATCAGATCAATACAATCAGATCAACAACCAACTCCAACCTCCAAACAAATCCTAACCTCTACCACCACCGTCTCGCCACCTCTCACCATCAACAAGCCTTCAGTCATCGGTTCACCACCAAGGCGACCCCGATCCACGCGCCTCTACCCGTTGTCCCGACGATAATTCAACCCAGTCTGTCTTCTACCGTTCTTGCACCAGGAGGGAGCCCTAAAGTTATATCCTGCGAGGATGACGACGCTGAGGCCGATGGCTTTAGTGATGGCGCGTTTTGTTCCCAGCCTGTTCCAAAATCTACGTCGTCGTTTCATGCGTTAAATCCT…	664-1719	351aa	Aspartate/glutamate/uridylate kinase
comp66317_c0_seq15	PgGT27-15	2271	GATTCATTCAATTTTTATCAAACAGCCTGGTATCTACGTGGATGCAAGTCATGACAGAAATCGTTACGTTCGTGAAGACAGGCGCCAACATGATCGCAATGACAGATCACACCGTTAGCAGTTTAATACGGTTCCCCTGCACAATCCGTCAATCAGCACTAACGTCGTCTACTCCTTCCTCCTCTCTGGTTCGAAACCCTAACCCTAATCTCTCTCCTCTTTCTTCCTATACTATAATGTCTTCGTGCAACGTCGAATTCCCAGTAATCGGAGCCGAAAACAACCCCGACGAATCCGATGCCGGAGAAGACTCCGGCAGTGCCGCGTTCTACTCCCAAACCACTGATGTATTACCGTACTCCACCGCCGCCGGAGAGTCCTGCTCTGATCCTAACAAAT…	42-1670	542aa	Uridylate kinase
comp66317_c0_seq16	PgGT27-16	2326	TACCAAATCCGAAAATCTAATTCAACATCATCCCCAACGAACAATCAGATCAATACAATCAGATCAACAACCAACTCCAACCTCCAAACAAATCCTAACCTCTACCACCACCGTCTCGCCACCTCTCACCATCAACAAGCCTTCAGTCATCGGTTCACCACCAAGGCGACCCCGATCCACGCGCCTCTACCCGTTGTCCCGACGATAATTCAACCCAGTCTGTCTTCTACCGTTCTTGCACCAGGAGGGAGCCCTAAAGTTATATCCTGCGAGGATGACGACGCTGAGGCCGATGGCTTTAGTGATGGCGCGTTTTGTTCCCAGCCTGTTCCAAAATCTACGTCGTCGTTTCATGCGTTAAATCCTTTCTCTACTGCTACCGGTCCAATTACATTGGAG…	631-1725	364aa	Aspartate/glutamate/uridylate kinase
comp66317_c0_seq18	PgGT27-18	2209	GATTCATTCAATTTTTATCAAACAGCCTGGTATCTACGTGGATGCAAGTCATGACAGAAATCGTTACGTTCGTGAAGACAGGCGCCAACATGATCGCAATGACAGATCACACCGTTAGCAGTTTAATACGGTTCCCCTGCACAATCCGTCAATCAGCACTAACGTCGTCTACTCCTTCCTCCTCTCTGGTTCGAAACCCTAACCCTAATCTCTCTCCTCTTTCTTCCTATACTATAATGTCTTCGTGCAACGTCGAATTCCCAGTAATCGGAGCCGAAAACAACCCCGACGAATCCGATGCCGGAGAAGACTCCGGCAGTGCCGCGTTCTACTCCCAAACCACTGATGTATTACCGTACTCCACCGCCGCCGGAGAGTCCTGCTCTGATCCTAACAAAT…	42-1631	529aa	Uridylate kinase
comp66317_c0_seq19	PgGT27-19	2512	GATTCATTCAATTTTTATCAAACAGCCTGGTATCTACGTGGATGCAAGTCATGACAGAAATCGTTACGTTCGTGAAGACAGGCGCCAACATGATCGCAATGACAGATCACACCGTTAGCAGTTTAATACGGTTCCCCTGCACAATCCGTCAATCAGCACTAACGTCGTCTACTCCTTCCTCCTCTCTGGTTCGAAACCCTAACCCTAATCTCTCTCCTCTTTCTTCCTATACTATAATGTCTTCGTGCAACGTCGAATTCCCAGTAATCGGAGCCGAAAACAACCCCGACGAATCCGATGCCGGAGAAGACTCCGGCAGTGCCGCGTTCTACTCCCAAACCACTGATGTATTACCGTACTCCACCGCCGCCGGAGAGTCCTGCTCTGATCCTAACAAAT…	42-1631	529aa	Uridylate kinase
comp66341_c0_seq1	PgGT28-01	1562	TAAATAATTAATTAAGTATTATCAGGGGAGTATTGATCACAAAACATAGTAACAAAAGTTGCACAAATACTCCACAGTTTTTAATCAACCAAGGAGAACTAACCTACAAGGCTACAATATGTAGTAGTAATATACACAAACATTCCAGGTGAACTGTTTAATATTATTACTACTATTATTCTGGTATCTTACCTACTTGCATCATGGAAAAGGTAGAGATAGAGATGCTGCTCTATTCATTCTCATTCTCAACAATCGAAACAACACACAATGTCTTAGTGAACACCACGGTATATTGCACCAGGGCAAAGCTCATCCATACTATCAATGTTCCTGTATCCATTATACTCTCTCAGACATGTCCACCCCCTACGTGAAAGGAACTGACGGAAATCATCT…	963-1496	177aa	trihelix transcription factor GT-4-like isoform X1
comp66341_c0_seq3	PgGT28-03	1840	TAAATAATTAATTAAGTATTATCAGGGGAGTATTGATCACAAAACATAGTAACAAAAGTTGCACAAATACTCCACAGTTTTTAATCAACCAAGGAGAACTAACCTACAAGGCTACAATATGTAGTAGTAATATACACAAACATTCCAGGTGAACTGTTTAATATTATTACTACTATTATTCTGGTATCTTACCTACTTGCATCATGGAAAAGGTAGAGATAGAGATGCTGCTCTATTCATTCTCATTCTCAACAATCGAAACAACACACAATGTCTTAGTGAACACCACGGTATATTGCACCAGGGCAAAGCTCATCCATACTATCAATGTTCCTGTATCCATTATACTCTCTCAGACATGTCCACCCCCTACGTGAAAGGAACTGACGGAAATCATCT…	963-1679	238aa	trihelix transcription factor GT-1-like isoform X1
comp66341_c0_seq4	PgGT28-04	1810	TAAATAATTAATTAAGTATTATCAGGGGAGTATTGATCACAAAACATAGTAACAAAAGTTGCACAAATACTCCACAGTTTTTAATCAACCAAGGAGAACTAACCTACAAGGCTACAATATGTAGTAGTAATATACACAAACATTCCAGGTGAACTGTTTAATATTATTACTACTATTATTCTGGTATCTTACCTACTTGCATCATGGAAAAGGTAGAGATAGAGATGCTGCTCTATTCATTCTCATTCTCAACAATCGAAACAACACACAATGTCTTAGTGAACACCACGGTATATTGCACCAGGGCAAAGCTCATCCATACTATCAATGTTCCTGTATCCATTATACTCTCTCAGACATGTCCACCCCCTACGTGAAAGGAACTGACGGAAATCATCT…	972-1649	225aa	trihelix transcription factor GT-1 isoform X2
comp66341_c0_seq5	PgGT28-05	1608	GGCTTATCTTCTGATGTATTTATATAGTTGTTCAATCAATACGAAATAGTAGTCTGTACAACTCTTTCATTATCAGGGGAGGGGAGTATTGATCACAAAACATAGTAGTAACAAAAGCGACACAAATACTCCACAGTTTAGTCTTTAATCAACCAAGGACAACTAACTAACTAACTAACTAACTAACCTACCTACAATATGTAGTACTCCAGGTGAAGTGTTTAATATTATTATTATTATTCTGGTATCTTACTTGCATCATGGAAAAGGTAGAGATAGAGATGCTGCTCTATTCATTCATTCTCAACAACAAACAATGTTTTAGTGAACACCACGGTATATTGCACCAGGGCAAAGCTCATCCATACTATCAATGTTCCTGTATCCATTATACTCTCT…	1009-1542	177aa	trihelix transcription factor GT-4-like isoform X1
comp66341_c0_seq6	PgGT28-06	1298	TAAATAATTAATTAAGTATTATCAGGGGAGTATTGATCACAAAACATAGTAACAAAAGTTGCACAAATACTCCACAGTTTTTAATCAACCAAGGAGAACTAACCTACAAGGCTACAATATGTAGTAGTAATATACACAAACATTCCAGGTGAACTGTTTAATATTATTACTACTATTATTCTGGTATCTTACCTACTTGCATCATGGAAAAGGTAGAGATAGAGATGCTGCTCTATTCATTCTCATTCTCAACAATCGAAACAACACACAATGTCTTAGTGAACACCACGGTATATTGCACCAGGGCAAAGCTCATCCATACTATCAATGTTCCTGTATCCATTATACTCTCTCAGACATGTCCACCCCCTACGTGAAAGGAACTGACGGAAATCATCT…	276-1232	318aa	trihelix transcription factor GT-4-like isoform X1
comp66341_c0_seq7	PgGT28-07	1576	TAAATAATTAATTAAGTATTATCAGGGGAGTATTGATCACAAAACATAGTAACAAAAGTTGCACAAATACTCCACAGTTTTTAATCAACCAAGGAGAACTAACCTACAAGGCTACAATATGTAGTAGTAATATACACAAACATTCCAGGTGAACTGTTTAATATTATTACTACTATTATTCTGGTATCTTACCTACTTGCATCATGGAAAAGGTAGAGATAGAGATGCTGCTCTATTCATTCTCATTCTCAACAATCGAAACAACACACAATGTCTTAGTGAACACCACGGTATATTGCACCAGGGCAAAGCTCATCCATACTATCAATGTTCCTGTATCCATTATACTCTCTCAGACATGTCCACCCCCTACGTGAAAGGAACTGACGGAAATCATCT…	276-1415	379aa	Trihelix transcription factor GT-1
comp66341_c0_seq8	PgGT28-08	1583	GGCTTATCTTCTGATGTATTTATATAGTTGTTCAATCAATACGAAATAGTAGTCTGTACAACTCTTTCATTATCAGGGGAGGGGAGTATTGATCACAAAACATAGTAGTAACAAAAGCGACACAAATACTCCACAGTTTAGTCTTTAATCAACCAAGGACAACTAACTAACTAACTAACTAACTAACCTACCTACAATATGTAGTACTCCAGGTGAAGTGTTTAATATTATTATTATTATTCTGGTATCTTACTTGCATCATGGAAAAGGTAGAGATAGAGATGCTGCTCTATTCATTCATTCTCAACAACAAACAATGTTTTAGTGAACACCACGGTATATTGCACCAGGGCAAAGCTCATCCATACTATCAATGTTCCTGTATCCATTATACTCTCT…	322-1422	366aa	Trihelix transcription factor GT-1
comp66341_c0_seq9	PgGT28-09	1610	TAAATAATTAATTAAGTATTATCAGGGGAGTATTGATCACAAAACATAGTAACAAAAGTTGCACAAATACTCCACAGTTTTTAATCAACCAAGGAGAACTAACCTACAAGGCTACAATATGTAGTAGTAATATACACAAACATTCCAGGTGAACTGTTTAATATTATTACTACTATTATTCTGGTATCTTACCTACTTGCATCATGGAAAAGGTAGAGATAGAGATGCTGCTCTATTCATTCTCATTCTCAACAATCGAAACAACACACAATGTCTTAGTGAACACCACGGTATATTGCACCAGGGCAAAGCTCATCCATACTATCAATGTTCCTGTATCCATTATACTCTCTCAGACATGTCCACCCCCTACGTGAAAGGAACTGACGGAAATCATCT…	972-1544	190aa	trihelix transcription factor GT-1-like isoform X1
comp66341_c0_seq10	PgGT28-10	1647	GGCTTATCTTCTGATGTATTTATATAGTTGTTCAATCAATACGAAATAGTAGTCTGTACAACTCTTTCATTATCAGGGGAGGGGAGTATTGATCACAAAACATAGTAGTAACAAAAGCGACACAAATACTCCACAGTTTAGTCTTTAATCAACCAAGGACAACTAACTAACTAACTAACTAACTAACCTACCTACAATATGTAGTACTCCAGGTGAAGTGTTTAATATTATTATTATTATTCTGGTATCTTACTTGCATCATGGAAAAGGTAGAGATAGAGATGCTGCTCTATTCATTCATTCTCAACAACAAACAATGTTTTAGTGAACACCACGGTATATTGCACCAGGGCAAAGCTCATCCATACTATCAATGTTCCTGTATCCATTATACTCTCT…	1009-1581	190aa	trihelix transcription factor GT-1-like isoform X1
comp66341_c0_seq11	PgGT28-11	1656	GGCTTATCTTCTGATGTATTTATATAGTTGTTCAATCAATACGAAATAGTAGTCTGTACAACTCTTTCATTATCAGGGGAGGGGAGTATTGATCACAAAACATAGTAGTAACAAAAGCGACACAAATACTCCACAGTTTAGTCTTTAATCAACCAAGGACAACTAACTAACTAACTAACTAACTAACCTACCTACAATATGTAGTACTCCAGGTGAAGTGTTTAATATTATTATTATTATTCTGGTATCTTACTTGCATCATGGAAAAGGTAGAGATAGAGATGCTGCTCTATTCATTCATTCTCAACAACAAACAATGTTTTAGTGAACACCACGGTATATTGCACCAGGGCAAAGCTCATCCATACTATCAATGTTCCTGTATCCATTATACTCTCT…	1018-1590	190aa	trihelix transcription factor GT-1-like isoform X1
comp66341_c0_seq12	PgGT28-12	1344	GGCTTATCTTCTGATGTATTTATATAGTTGTTCAATCAATACGAAATAGTAGTCTGTACAACTCTTTCATTATCAGGGGAGGGGAGTATTGATCACAAAACATAGTAGTAACAAAAGCGACACAAATACTCCACAGTTTAGTCTTTAATCAACCAAGGACAACTAACTAACTAACTAACTAACTAACCTACCTACAATATGTAGTACTCCAGGTGAAGTGTTTAATATTATTATTATTATTCTGGTATCTTACTTGCATCATGGAAAAGGTAGAGATAGAGATGCTGCTCTATTCATTCATTCTCAACAACAAACAATGTTTTAGTGAACACCACGGTATATTGCACCAGGGCAAAGCTCATCCATACTATCAATGTTCCTGTATCCATTATACTCTCT…	322-1278	318aa	trihelix transcription factor GT-4-like isoform X1
comp66341_c0_seq18	PgGT28-18	1801	TAAATAATTAATTAAGTATTATCAGGGGAGTATTGATCACAAAACATAGTAACAAAAGTTGCACAAATACTCCACAGTTTTTAATCAACCAAGGAGAACTAACCTACAAGGCTACAATATGTAGTAGTAATATACACAAACATTCCAGGTGAACTGTTTAATATTATTACTACTATTATTCTGGTATCTTACCTACTTGCATCATGGAAAAGGTAGAGATAGAGATGCTGCTCTATTCATTCTCATTCTCAACAATCGAAACAACACACAATGTCTTAGTGAACACCACGGTATATTGCACCAGGGCAAAGCTCATCCATACTATCAATGTTCCTGTATCCATTATACTCTCTCAGACATGTCCACCCCCTACGTGAAAGGAACTGACGGAAATCATCT…	963-1640	225aa	trihelix transcription factor GT-1 isoform X2
comp66341_c0_seq19	PgGT28-19	1537	TAAATAATTAATTAAGTATTATCAGGGGAGTATTGATCACAAAACATAGTAACAAAAGTTGCACAAATACTCCACAGTTTTTAATCAACCAAGGAGAACTAACCTACAAGGCTACAATATGTAGTAGTAATATACACAAACATTCCAGGTGAACTGTTTAATATTATTACTACTATTATTCTGGTATCTTACCTACTTGCATCATGGAAAAGGTAGAGATAGAGATGCTGCTCTATTCATTCTCATTCTCAACAATCGAAACAACACACAATGTCTTAGTGAACACCACGGTATATTGCACCAGGGCAAAGCTCATCCATACTATCAATGTTCCTGTATCCATTATACTCTCTCAGACATGTCCACCCCCTACGTGAAAGGAACTGACGGAAATCATCT…	276-1376	366aa	Trihelix transcription factor GT-1
comp66341_c0_seq21	PgGT28-21	1847	GGCTTATCTTCTGATGTATTTATATAGTTGTTCAATCAATACGAAATAGTAGTCTGTACAACTCTTTCATTATCAGGGGAGGGGAGTATTGATCACAAAACATAGTAGTAACAAAAGCGACACAAATACTCCACAGTTTAGTCTTTAATCAACCAAGGACAACTAACTAACTAACTAACTAACTAACCTACCTACAATATGTAGTACTCCAGGTGAAGTGTTTAATATTATTATTATTATTCTGGTATCTTACTTGCATCATGGAAAAGGTAGAGATAGAGATGCTGCTCTATTCATTCATTCTCAACAACAAACAATGTTTTAGTGAACACCACGGTATATTGCACCAGGGCAAAGCTCATCCATACTATCAATGTTCCTGTATCCATTATACTCTCT…	1009-1686	225aa	trihelix transcription factor GT-1 isoform X2
comp66341_c0_seq22	PgGT28-22	1383	GGCTTATCTTCTGATGTATTTATATAGTTGTTCAATCAATACGAAATAGTAGTCTGTACAACTCTTTCATTATCAGGGGAGGGGAGTATTGATCACAAAACATAGTAGTAACAAAAGCGACACAAATACTCCACAGTTTAGTCTTTAATCAACCAAGGACAACTAACTAACTAACTAACTAACTAACCTACCTACAATATGTAGTACTCCAGGTGAAGTGTTTAATATTATTATTATTATTCTGGTATCTTACTTGCATCATGGAAAAGGTAGAGATAGAGATGCTGCTCTATTCATTCATTCTCAACAACAAACAATGTTTTAGTGAACACCACGGTATATTGCACCAGGGCAAAGCTCATCCATACTATCAATGTTCCTGTATCCATTATACTCTCT…	322-1317	331aa	trihelix transcription factor GT-4-like isoform X1
comp66341_c0_seq24	PgGT28-24	1622	GGCTTATCTTCTGATGTATTTATATAGTTGTTCAATCAATACGAAATAGTAGTCTGTACAACTCTTTCATTATCAGGGGAGGGGAGTATTGATCACAAAACATAGTAGTAACAAAAGCGACACAAATACTCCACAGTTTAGTCTTTAATCAACCAAGGACAACTAACTAACTAACTAACTAACTAACCTACCTACAATATGTAGTACTCCAGGTGAAGTGTTTAATATTATTATTATTATTCTGGTATCTTACTTGCATCATGGAAAAGGTAGAGATAGAGATGCTGCTCTATTCATTCATTCTCAACAACAAACAATGTTTTAGTGAACACCACGGTATATTGCACCAGGGCAAAGCTCATCCATACTATCAATGTTCCTGTATCCATTATACTCTCT…	322-1460	379aa	Trihelix transcription factor GT-1
comp66341_c0_seq28	PgGT28-28	1601	TAAATAATTAATTAAGTATTATCAGGGGAGTATTGATCACAAAACATAGTAACAAAAGTTGCACAAATACTCCACAGTTTTTAATCAACCAAGGAGAACTAACCTACAAGGCTACAATATGTAGTAGTAATATACACAAACATTCCAGGTGAACTGTTTAATATTATTACTACTATTATTCTGGTATCTTACCTACTTGCATCATGGAAAAGGTAGAGATAGAGATGCTGCTCTATTCATTCTCATTCTCAACAATCGAAACAACACACAATGTCTTAGTGAACACCACGGTATATTGCACCAGGGCAAAGCTCATCCATACTATCAATGTTCCTGTATCCATTATACTCTCTCAGACATGTCCACCCCCTACGTGAAAGGAACTGACGGAAATCATCT…	963-1535	190aa	trihelix transcription factor GT-1-like isoform X1
comp66341_c0_seq29	PgGT28-29	1895	GGCTTATCTTCTGATGTATTTATATAGTTGTTCAATCAATACGAAATAGTAGTCTGTACAACTCTTTCATTATCAGGGGAGGGGAGTATTGATCACAAAACATAGTAGTAACAAAAGCGACACAAATACTCCACAGTTTAGTCTTTAATCAACCAAGGACAACTAACTAACTAACTAACTAACTAACCTACCTACAATATGTAGTACTCCAGGTGAAGTGTTTAATATTATTATTATTATTCTGGTATCTTACTTGCATCATGGAAAAGGTAGAGATAGAGATGCTGCTCTATTCATTCATTCTCAACAACAAACAATGTTTTAGTGAACACCACGGTATATTGCACCAGGGCAAAGCTCATCCATACTATCAATGTTCCTGTATCCATTATACTCTCT…	1018-1734	238aa	trihelix transcription factor GT-1-like isoform X1
comp66341_c0_seq31	PgGT28-31	1849	TAAATAATTAATTAAGTATTATCAGGGGAGTATTGATCACAAAACATAGTAACAAAAGTTGCACAAATACTCCACAGTTTTTAATCAACCAAGGAGAACTAACCTACAAGGCTACAATATGTAGTAGTAATATACACAAACATTCCAGGTGAACTGTTTAATATTATTACTACTATTATTCTGGTATCTTACCTACTTGCATCATGGAAAAGGTAGAGATAGAGATGCTGCTCTATTCATTCTCATTCTCAACAATCGAAACAACACACAATGTCTTAGTGAACACCACGGTATATTGCACCAGGGCAAAGCTCATCCATACTATCAATGTTCCTGTATCCATTATACTCTCTCAGACATGTCCACCCCCTACGTGAAAGGAACTGACGGAAATCATCT…	972-1688	238aa	trihelix transcription factor GT-1-like isoform X1
comp66341_c0_seq32	PgGT28-32	1886	GGCTTATCTTCTGATGTATTTATATAGTTGTTCAATCAATACGAAATAGTAGTCTGTACAACTCTTTCATTATCAGGGGAGGGGAGTATTGATCACAAAACATAGTAGTAACAAAAGCGACACAAATACTCCACAGTTTAGTCTTTAATCAACCAAGGACAACTAACTAACTAACTAACTAACTAACCTACCTACAATATGTAGTACTCCAGGTGAAGTGTTTAATATTATTATTATTATTCTGGTATCTTACTTGCATCATGGAAAAGGTAGAGATAGAGATGCTGCTCTATTCATTCATTCTCAACAACAAACAATGTTTTAGTGAACACCACGGTATATTGCACCAGGGCAAAGCTCATCCATACTATCAATGTTCCTGTATCCATTATACTCTCT…	1009-1725	238aa	trihelix transcription factor GT-1-like isoform X1
comp66341_c0_seq33	PgGT28-33	1337	TAAATAATTAATTAAGTATTATCAGGGGAGTATTGATCACAAAACATAGTAACAAAAGTTGCACAAATACTCCACAGTTTTTAATCAACCAAGGAGAACTAACCTACAAGGCTACAATATGTAGTAGTAATATACACAAACATTCCAGGTGAACTGTTTAATATTATTACTACTATTATTCTGGTATCTTACCTACTTGCATCATGGAAAAGGTAGAGATAGAGATGCTGCTCTATTCATTCTCATTCTCAACAATCGAAACAACACACAATGTCTTAGTGAACACCACGGTATATTGCACCAGGGCAAAGCTCATCCATACTATCAATGTTCCTGTATCCATTATACTCTCTCAGACATGTCCACCCCCTACGTGAAAGGAACTGACGGAAATCATCT…	276-1271	331aa	trihelix transcription factor GT-4-like isoform X1
comp66341_c0_seq34	PgGT28-34	1571	TAAATAATTAATTAAGTATTATCAGGGGAGTATTGATCACAAAACATAGTAACAAAAGTTGCACAAATACTCCACAGTTTTTAATCAACCAAGGAGAACTAACCTACAAGGCTACAATATGTAGTAGTAATATACACAAACATTCCAGGTGAACTGTTTAATATTATTACTACTATTATTCTGGTATCTTACCTACTTGCATCATGGAAAAGGTAGAGATAGAGATGCTGCTCTATTCATTCTCATTCTCAACAATCGAAACAACACACAATGTCTTAGTGAACACCACGGTATATTGCACCAGGGCAAAGCTCATCCATACTATCAATGTTCCTGTATCCATTATACTCTCTCAGACATGTCCACCCCCTACGTGAAAGGAACTGACGGAAATCATCT…	972-1505	177aa	trihelix transcription factor GT-4-like isoform X1
comp66382_c0_seq1	PgGT29-01	1343	AGATAAAAATCTAAAAGCTATTATTACTATTATTTCTTTCTGGCCCTGCCTCCAATCCATCTGCCCGACACACACACACAGAGTAAAATCCGGACGGCACGATGACCATGTCCCGTCGACCTTTCGGCCATACTCCTCCTCCTCACTCTTCCCAATATTCCTCTCACTCCTCCGACCCTGCAAATTCCTCCACCACTTCTCCCCTAACCGCCACATCGCCGCTCATGGCCGACGACGACGACGACGACGACGAAAATACCACTACCCCTTCCCCGTCACATAAACCCACTCACAAGCCGTCGTTTCCTCCCCGTGAGGACTGCTGGTCCGAGGACGCCACCTACACGCTCATCGAGGCCTGGGGCGAACGTTACATCGAGCTTAAACGCGGCAACCTCC…	102-1082	326aa	trihelix transcription factor ASIL2-like
comp66382_c0_seq2	PgGT29-02	1702	AGATAAAAATCTAAAAGCTATTATTACTATTATTTCTTTCTGGCCCTGCCTCCAATCCATCTGCCCGACACACACACACAGAGTAAAATCCGGACGGCACGATGACCATGTCCCGTCGACCTTTCGGCCATACTCCTCCTCCTCACTCTTCCCAATATTCCTCTCACTCCTCCGACCCTGCAAATTCCTCCACCACTTCTCCCCTAACCGCCACATCGCCGCTCATGGCCGACGACGACGACGACGACGACGAAAATACCACTACCCCTTCCCCGTCACATAAACCCACTCACAAGCCGTCGTTTCCTCCCCGTGAGGACTGCTGGTCCGAGGACGCCACCTACACGCTCATCGAGGCCTGGGGCGAACGTTACATCGAGCTTAAACGCGGCAACCTCC…	102-1082	326aa	trihelix transcription factor ASIL2-like
comp66382_c0_seq8	PgGT29-08	2530	AGATAAAAATCTAAAAGCTATTATTACTATTATTTCTTTCTGGCCCTGCCTCCAATCCATCTGCCCGACACACACACACAGAGTAAAATCCGGACGGCACGATGACCATGTCCCGTCGACCTTTCGGCCATACTCCTCCTCCTCACTCTTCCCAATATTCCTCTCACTCCTCCGACCCTGCAAATTCCTCCACCACTTCTCCCCTAACCGCCACATCGCCGCTCATGGCCGACGACGACGACGACGACGACGAAAATACCACTACCCCTTCCCCGTCACATAAACCCACTCACAAGCCGTCGTTTCCTCCCCGTGAGGACTGCTGGTCCGAGGACGCCACCTACACGCTCATCGAGGCCTGGGGCGAACGTTACATCGAGCTTAAACGCGGCAACCTCC…	102-1079	325aa	trihelix transcription factor ASIL2-like
comp66382_c0_seq14	PgGT29-14	823	AGATAAAAATCTAAAAGCTATTATTACTATTATTTCTTTCTGGCCCTGCCTCCAATCCATCTGCCCGACACACACACACAGAGTAAAATCCGGACGGCACGATGACCATGTCCCGTCGACCTTTCGGCCATACTCCTCCTCCTCACTCTTCCCAATATTCCTCTCACTCCTCCGACCCTGCAAATTCCTCCACCACTTCTCCCCTAACCGCCACATCGCCGCTCATGGCCGACGACGACGACGACGACGACGAAAATACCACTACCCCTTCCCCGTCACATAAACCCACTCACAAGCCGTCGTTTCCTCCCCGTGAGGACTGCTGGTCCGAGGACGCCACCTACACGCTCATCGAGGCCTGGGGCGAACGTTACATCGAGCTTAAACGCGGCAACCTCC…	102-683	193aa	trihelix transcription factor ASIL2-like
comp66382_c0_seq16	PgGT29-16	2065	AGATAAAAATCTAAAAGCTATTATTACTATTATTTCTTTCTGGCCCTGCCTCCAATCCATCTGCCCGACACACACACACAGAGTAAAATCCGGACGGCACGATGACCATGTCCCGTCGACCTTTCGGCCATACTCCTCCTCCTCACTCTTCCCAATATTCCTCTCACTCCTCCGACCCTGCAAATTCCTCCACCACTTCTCCCCTAACCGCCACATCGCCGCTCATGGCCGACGACGACGACGACGACGACGAAAATACCACTACCCCTTCCCCGTCACATAAACCCACTCACAAGCCGTCGTTTCCTCCCCGTGAGGACTGCTGGTCCGAGGACGCCACCTACACGCTCATCGAGGCCTGGGGCGAACGTTACATCGAGCTTAAACGCGGCAACCTCC…	102-1079	325aa	trihelix transcription factor ASIL2-like
comp513534_c0_seq1	PgGT30	298	AGCGCTTGCGGAGCTTCTCGAGCTTGTGGCGGCACTGGGTGCCGGTCTTGCGCTGGCCGCCGCAGCGGCGCGTGACCTCGGCGGCCACGTCCTCCCACTGGTGCGCCTTGAGCTGGCCCCGGCGCAGCTTGGTCCAGCGGTCCTCGTAGACGTCGATGAGGTGCATGGTCTCGCCGTCCGACCAGGGCTGCCCCGGCGCGCTCTTCCTCGCCTCCATCGATGGCCCCTCGGCTACGGCGGTTCAGATCTGGATCTGGGGGAAAGAGGGAGGGAGGGAGTGGTGGTGGAGTAAATGGCG	>2-217	71aa	trihelix transcription factor ASIL1-like
comp1036978_c0_seq1	PgGT31	1432	GACGAGGGAAAGGCCGTGCGGGTGCGCTGAGGGAAGTTGACACGCGGGGCCATAGGTGCGGTGCTCCGGTTGCTGGGATTGGAGGAGCCAGAATTTCCTGCTGCCCCGCCAGAATTGCCCAGGAGCTTCTGGACTGGGGCGAGGAGGAAGTCAAGGCGGTCGAAGAATGGCCATGAGGAGTCCGACTTGGCCTTCTCGACTTTGTACTTCTTCTTGAGGGTGTCGATACGGTTCTTGCACTGGACGTCGGACTTGGGCGGCTTGGAGTAGCCATCGCGGGAGGAGACGACCTCGGCAACCTCCTGCAACTGCGGGTGGCGTAGGCTGCCGCGGCCGAGCGCGACAAAGCGCTCACCCCAGGCGTCGATCAGCGTTGAGGTGGCGCCGTCGCTCCAGGCG…	>3-584	193aa	trihelix transcription factor ASIL1-like
comp1365805_c0_seq1	PgGT32	1415	TGGCGGCGCCGTCTCGTCGGACTACCGGAAGGATCGGGAGGAGTGGACGGACGGCGCCATCAGCAGCCTCCTCGACGCATACATGGACCGGTTCGAGCAGCTCAACCGAGGGAATCTCCGGGGGCGGGACTGGGAGGACGTCGCCGCTGCCGTTACCGACGGGCAAGGCAAGAGCAGCGGGGGCAAGAGCGTGGAGCAGTGTAAGAATAAGATCGACAACCTCAAGAAGCGGTACAAGGTAG	1->241	79aa	uncharacterized protein LOC123053218 isoform X2
