# Supplementary material for: Genome-wide characterization, evolutionary analysis, and expression pattern analysis of the trihelix transcription factor family and gene expression analysis under MeJA treatment in Panax ginseng
Source: BMC Plant Biol. 2023 Aug 1;23:376. doi: 10.1186/s12870-023-04390-w (PMC10392005; doi:10.1186/s12870-023-04390-w)
Supplement: Supplementary file 2 — Additional file 2: Table S2. PgGT proteins under different gene IDs differ greatly in physical and chemical properties. [file 12870_2023_4390_MOESM2_ESM.xlsx]

## Sheet: Sheet1
												Transcript	氨基酸数：	分子量：	pI：	带负电荷的残基总数（Asp + Glu）	带正电荷的残基总数（Arg + Lys）：	脂肪族指数	亲水性平均值（GRAVY）	稳定	亚细胞定位预测
Transcript		PgGT01	303	33601.5	7.73	43	44	63.86	-0.65
PgGT01		PgGT02	286	33944.4	8.27	50	52	50.56	-1.235
PgGT02		PgGT03-02	132	14270.3	9.22	11	13	88.03	0.03
PgGT03-03		PgGT03-03	348	38854.3	9.73	30	42	60.42	-0.692
PgGT04		PgGT04	367	41013.9	9.3	48	57	57.17	-1.067
PgGT05		PgGT05	268	30315.2	9.68	35	48	55.3	-1.072
PgGT06-01		PgGT06-01	198	21619.6	9.64	20	27	72.42	-0.703
PgGT06-02		PgGT06-02	324	36021.8	9.63	45	55	68.12	-0.883
PgGT07-01		PgGT07-01	298	34126.4	9.35	36	46	49.43	-1.135
PgGT07-02		PgGT07-02	298	34096.4	9.35	36	46	49.43	-1.144
PgGT07-03		PgGT07-03	233	26520.7	9.02	28	33	54.08	-1.101
PgGT07-04		PgGT07-04	234	26612.8	9.02	28	33	55.47	-1.103
PgGT07-05		PgGT07-05	307	35090.6	9.48	36	48	52.08	-1.103
PgGT07-06		PgGT07-06	307	35120.7	9.48	36	48	52.08	-1.094
PgGT08		PgGT08	335	37253.8	9.16	45	52	50.69	-0.915
PgGT09		PgGT09	369	42713.3	4.54	88	54	47.86	-1.307
PgGT10		PgGT10	849	94585.6	8.98	103	117	81.33	-0.349
PgGT11		PgGT11	527	60459.5	6.57	73	70	59.79	-0.935
PgGT12		PgGT12	381	43640.3	5.97	63	58	70.18	-0.805
PgGT13-01		PgGT13-01	278	31219.2	8.9	42	46	66.33	-0.782
PgGT13-02		PgGT13-02	284	31807.7	7.68	45	46	64.93	-0.808
PgGT13-03		PgGT13-03	278	31233.2	8.7	43	46	66.33	-0.8
PgGT13-04		PgGT13-04	272	30644.7	9.19	40	46	67.79	-0.773
PgGT13-05		PgGT13-05	272	30644.7	9.19	40	46	67.79	-0.773
PgGT13-06		PgGT13-06	284	31807.7	7.68	45	46	64.93	-0.808
PgGT13-07		PgGT13-07	278	31219.2	8.9	42	46	66.33	-0.782
PgGT13-08		PgGT13-08	278	31233.2	8.7	43	46	66.33	-0.8
PgGT14-02		PgGT14-01	44	5058.91	4.72	3	0	113.18	0.973
PgGT14-03		PgGT14-02	110	12569.1	9.47	14	19	53.18	-1.082
PgGT14-06		PgGT14-03	79	9014.47	10.4	5	15	72.78	-0.654
PgGT14-07		PgGT14-05	44	5058.91	4.72	3	0	113.18	0.973
PgGT14-10		PgGT14-06	112	12803.3	9.47	14	19	52.23	-1.045
PgGT14-11		PgGT14-07	81	9248.73	10.4	5	15	70.99	-0.614
PgGT15-02		PgGT14-10	91	10517	10.66	7	20	56.7	-1.148
PgGT15-07		PgGT14-11	91	10517	10.66	7	20	56.7	-1.148
PgGT15-10		PgGT14-12	72	7876.18	10.56	1	7	75.69	-0.289
PgGT15-12		PgGT14-14	88	9527.96	12.18	2	11	82.05	-0.457
PgGT15-17		PgGT15-01	179	21655	5.59	38	33	78.26	-1.489
PgGT15-21		PgGT15-02	319	38043.5	6.26	60	57	55.05	-1.304
PgGT16-01		PgGT15-04	213	22487.7	5.42	21	17	98.08	0.132
PgGT16-02		PgGT15-06	213	22487.7	5.42	21	17	98.08	0.132
PgGT17-01		PgGT15-07	319	38043.5	6.26	60	57	55.05	-1.304
PgGT17-02		PgGT15-10	134	15696.8	8.69	19	22	46.57	-0.932
PgGT17-03		PgGT15-12	130	15213.3	9.26	19	23	60.77	-0.937
PgGT17-04		PgGT15-17	319	38043.5	6.26	60	57	55.05	-1.304
PgGT17-05		PgGT15-21	319	38043.5	6.26	60	57	55.05	-1.304
PgGT17-06		PgGT16-01	407	45835.7	9.54	54	70	50.81	-0.904
PgGT17-07		PgGT16-02	418	46809.6	9.04	55	63	53.68	-0.805
PgGT17-08		PgGT17-01	386	43748.2	5.93	61	55	71.71	-0.677
PgGT18-01		PgGT17-02	386	43748.2	5.93	61	55	71.71	-0.677
PgGT18-02		PgGT17-03	386	43748.2	5.93	61	55	71.71	-0.677
PgGT18-04		PgGT17-04	386	43748.2	5.93	61	55	71.71	-0.677
PgGT19		PgGT17-05	386	43748.2	5.93	61	55	71.71	-0.677
PgGT20-03		PgGT17-06	386	43748.2	5.93	61	55	71.71	-0.677
PgGT20-05		PgGT17-07	386	43748.2	5.93	61	55	71.71	-0.677
PgGT20-06		PgGT17-08	386	43748.2	5.93	61	55	71.71	-0.677
PgGT20-09		PgGT18-01	194	22227.5	6.23	30	29	71.86	-0.751
PgGT21-07		PgGT18-02	346	39882.7	5.69	59	52	62.57	-0.993
PgGT21-10		PgGT18-03	58	6777.78	4.85	6	5	82.41	0.012
PgGT21-11		PgGT18-04	151	17530.1	6.19	25	24	70.99	-0.801
PgGT21-23		PgGT19	149	16385.1	8.71	20	22	50.34	-0.896
PgGT21-29		PgGT20-03	443	51001.8	5.98	75	61	58.33	-1.103
PgGT21-32		PgGT20-05	443	51001.8	5.98	75	61	58.33	-1.103
PgGT21-35		PgGT20-06	443	51001.8	5.98	75	61	58.33	-1.103
PgGT21-44		PgGT20-09	443	51001.8	5.98	75	61	58.33	-1.103
PgGT22-01		PgGT21-07	321	35827.8	5.85	46	36	52.24	-0.961
PgGT22-02		PgGT21-10	317	35274.2	6.02	44	36	52.9	-0.948
PgGT22-05		PgGT21-11	325	36214.2	5.85	46	36	52.22	-0.933
PgGT22-06		PgGT21-23	321	35660.7	6.02	44	36	52.87	-0.919
PgGT22-07		PgGT21-29	321	35827.8	5.85	46	36	52.24	-0.961
PgGT22-10		PgGT21-32	317	35274.2	6.02	44	36	52.9	-0.948
PgGT22-13		PgGT21-35	321	35660.7	6.02	44	36	52.87	-0.919
PgGT22-14		PgGT21-44	325	36214.2	5.85	46	36	52.22	-0.933
PgGT22-15		PgGT22-01	214	24712.2	8.41	34	36	74.77	-0.726
PgGT22-18		PgGT22-02	310	35898	4.73	72	49	56	-1.325
PgGT22-22		PgGT22-05	214	24712.2	8.41	34	36	74.77	-0.726
PgGT22-25		PgGT22-06	177	20565.1	6.24	35	34	65.03	-1.108
PgGT22-28		PgGT22-07	200	22962.9	6.79	36	36	68.3	-0.92
PgGT22-31		PgGT22-10	214	24682.2	8.41	34	36	75.23	-0.714
PgGT22-34		PgGT22-13	214	24682.2	8.41	34	36	75.23	-0.714
PgGT22-36		PgGT22-14	318	36876	4.64	77	50	55.82	-1.345
PgGT22-37		PgGT22-15	324	37675.4	4.73	71	49	61.11	-1.181
PgGT22-41		PgGT22-16	122	14208.2	5.02	22	18	79.18	-0.684
PgGT22-42		PgGT22-17	108	12488.9	4.91	24	18	66.85	-1.061
PgGT22-45		PgGT22-18	310	35879.3	4.91	67	50	59.77	-1.241
PgGT22-46		PgGT22-20	122	14208.2	5.02	22	18	79.18	-0.684
PgGT22-47		PgGT22-22	210	24037.1	5.91	38	36	69.19	-0.897
PgGT22-48		PgGT22-25	314	36339.7	4.78	71	50	59.01	-1.27
PgGT22-50		PgGT22-28	314	36415.7	4.73	73	50	56.53	-1.318
PgGT22-51		PgGT22-30	163	18521.7	5.12	30	25	68.77	-0.883
PgGT22-53		PgGT22-31	224	25786.4	6.66	36	36	75.31	-0.713
PgGT22-54		PgGT22-32	108	12488.9	4.91	24	18	66.85	-1.061
PgGT22-56		PgGT22-34	214	24682.2	8.41	34	36	75.23	-0.714
PgGT22-59		PgGT22-36	214	24712.2	8.41	34	36	74.77	-0.726
PgGT22-62		PgGT22-37	214	24712.2	8.41	34	36	74.77	-0.726
PgGT22-63		PgGT22-38	177	20241	5.26	28	25	77.12	-0.637
PgGT22-64		PgGT22-40	108	12488.9	4.91	24	18	66.85	-1.061
PgGT22-71		PgGT22-41	306	35419.7	4.87	67	49	59.28	-1.258
PgGT22-72		PgGT22-42	224	25756.4	6.66	36	36	75.76	-0.701
PgGT22-73		PgGT22-43	108	12488.9	4.91	24	18	66.85	-1.061
PgGT23-03		PgGT22-44	122	14238.3	5.02	22	18	78.36	-0.704
PgGT23-06		PgGT22-45	306	35419.7	4.87	67	49	59.28	-1.258
PgGT23-07		PgGT22-46	214	24682.2	8.41	34	36	75.23	-0.714
PgGT23-08		PgGT22-47	324	37647.4	4.75	70	49	60.8	-1.18
PgGT23-09		PgGT22-48	214	24682.2	8.41	34	36	75.23	-0.714
PgGT23-10		PgGT22-50	191	22284.4	7.69	33	34	73.04	-0.863
PgGT23-11		PgGT22-51	324	37705.4	4.73	71	49	60.8	-1.189
PgGT23-12		PgGT22-52	122	14238.3	5.02	22	18	78.36	-0.704
PgGT23-13		PgGT22-53	177	20271.1	5.26	28	25	76.55	-0.651
PgGT24-01		PgGT22-54	214	24712.2	8.41	34	36	74.77	-0.726
PgGT24-03		PgGT22-55	108	12488.9	4.91	24	18	66.85	-1.061
PgGT25-01		PgGT22-56	310	35956.1	4.7	73	49	56	-1.335
PgGT25-02		PgGT22-59	224	25786.4	6.66	36	36	75.31	-0.713
PgGT25-03		PgGT22-62	224	25756.4	6.66	36	36	75.76	-0.701
PgGT25-04		PgGT22-63	324	37617.3	4.75	70	49	61.11	-1.172
PgGT25-05		PgGT22-64	314	36339.7	4.78	71	50	59.01	-1.27
PgGT25-06		PgGT22-67	108	12488.9	4.91	24	18	66.85	-1.061
PgGT25-07		PgGT22-71	210	24037.1	5.91	38	36	69.19	-0.897
PgGT25-08		PgGT22-72	191	22314.4	7.69	33	34	72.51	-0.876
PgGT25-09		PgGT22-73	310	35879.3	4.91	67	50	59.77	-1.241
PgGT25-10		PgGT23-03	276	30005.5	7.06	31	31	59.35	-0.714
PgGT25-11		PgGT23-06	276	30005.5	7.06	31	31	59.35	-0.714
PgGT25-13		PgGT23-07	621	69275.4	5.88	86	77	59.73	-0.948
PgGT25-14		PgGT23-08	621	69275.4	5.88	86	77	59.73	-0.948
PgGT25-15		PgGT23-09	621	69275.4	5.88	86	77	59.73	-0.948
PgGT25-16		PgGT23-10	370	41148.3	8.29	47	49	66.7	-0.775
PgGT25-17		PgGT23-11	370	41148.3	8.29	47	49	66.7	-0.775
PgGT25-18		PgGT23-12	90	9479.53	4.78	15	11	65.11	-0.62
PgGT25-19		PgGT23-13	621	69275.4	5.88	86	77	59.73	-0.948
PgGT25-20		PgGT24-01	341	37786.3	5.52	52	46	76.39	-0.684
PgGT25-21		PgGT24-03	329	36364.8	5.78	49	45	78.88	-0.635
PgGT25-23		PgGT25-01	431	49427.9	5.82	67	59	54.62	-0.985
PgGT25-24		PgGT25-02	407	46472.7	5.97	67	60	53.51	-1.006
PgGT25-25		PgGT25-03	589	66244.8	5.82	87	72	57.54	-0.849
PgGT25-26		PgGT25-04	431	49427.9	5.82	67	59	54.62	-0.985
PgGT25-27		PgGT25-05	407	46459.7	5.97	67	60	53.51	-0.999
PgGT25-28		PgGT25-06	404	46482.6	6.12	67	61	51.01	-1.071
PgGT25-30		PgGT25-07	431	49427.9	5.82	67	59	54.62	-0.985
PgGT25-31		PgGT25-08	431	49427.9	5.82	67	59	54.62	-0.985
PgGT25-32		PgGT25-09	407	46472.7	5.97	67	60	53.51	-1.006
PgGT25-33		PgGT25-10	407	46472.7	5.97	67	60	53.51	-1.006
PgGT25-34		PgGT25-11	431	49427.9	5.82	67	59	54.62	-0.985
PgGT25-35		PgGT25-13	404	46469.6	6.12	67	61	51.01	-1.064
PgGT25-36		PgGT25-14	407	46472.7	5.97	67	60	53.51	-1.006
PgGT25-37		PgGT25-15	589	66257.8	5.82	87	72	57.54	-0.854
PgGT25-38		PgGT25-16	407	46459.7	5.97	67	60	53.51	-0.999
PgGT25-39		PgGT25-17	407	46472.7	5.97	67	60	53.51	-1.006
PgGT25-40		PgGT25-18	404	46482.6	6.12	67	61	51.01	-1.071
PgGT25-41		PgGT25-19	431	49427.9	5.82	67	59	54.62	-0.985
PgGT25-42		PgGT25-20	431	49427.9	5.82	67	59	54.62	-0.985
PgGT25-43		PgGT25-21	404	46482.6	6.12	67	61	51.01	-1.071
PgGT25-44		PgGT25-23	431	49427.9	5.82	67	59	54.62	-0.985
PgGT25-45		PgGT25-24	407	46459.7	5.97	67	60	53.51	-0.999
PgGT25-46		PgGT25-25	613	69213.1	5.74	87	71	58.16	-0.846
PgGT25-47		PgGT25-26	407	46472.7	5.97	67	60	53.51	-1.006
PgGT25-48		PgGT25-27	586	66267.7	5.91	87	73	55.84	-0.898
PgGT25-49		PgGT25-28	407	46472.7	5.97	67	60	53.51	-1.006
PgGT25-50		PgGT25-30	431	49427.9	5.82	67	59	54.62	-0.985
PgGT25-51		PgGT25-31	404	46482.6	6.12	67	61	51.01	-1.071
PgGT25-52		PgGT25-32	586	66254.7	5.91	87	73	55.84	-0.894
PgGT25-53		PgGT25-33	431	49427.9	5.82	67	59	54.62	-0.985
PgGT25-54		PgGT25-34	586	66267.7	5.91	87	73	55.84	-0.898
PgGT25-55		PgGT25-35	404	46482.6	6.12	67	61	51.01	-1.071
PgGT25-56		PgGT25-36	407	46472.7	5.97	67	60	53.51	-1.006
PgGT25-57		PgGT25-37	431	49427.9	5.82	67	59	54.62	-0.985
PgGT25-58		PgGT25-38	431	49427.9	5.82	67	59	54.62	-0.985
PgGT25-59		PgGT25-39	431	49427.9	5.82	67	59	54.62	-0.985
PgGT25-60		PgGT25-40	197	21757.5	5.83	20	13	74.82	-0.431
PgGT25-61		PgGT25-41	404	46482.6	6.12	67	61	51.01	-1.071
PgGT25-62		PgGT25-42	404	46482.6	6.12	67	61	51.01	-1.071
PgGT25-64		PgGT25-43	431	49427.9	5.82	67	59	54.62	-0.985
PgGT25-65		PgGT25-44	431	49427.9	5.82	67	59	54.62	-0.985
PgGT26-02		PgGT25-45	404	46482.6	6.12	67	61	51.01	-1.071
PgGT26-17		PgGT25-46	407	46472.7	5.97	67	60	53.51	-1.006
PgGT26-21		PgGT25-47	404	46482.6	6.12	67	61	51.01	-1.071
PgGT26-22		PgGT25-48	407	46472.7	5.97	67	60	53.51	-1.006
PgGT27-01		PgGT25-49	431	49427.9	5.82	67	59	54.62	-0.985
PgGT27-02		PgGT25-50	431	49427.9	5.82	67	59	54.62	-0.985
PgGT27-03		PgGT25-51	431	49427.9	5.82	67	59	54.62	-0.985
PgGT27-05		PgGT25-52	407	46472.7	5.97	67	60	53.51	-1.006
PgGT27-08		PgGT25-53	404	46469.6	6.12	67	61	51.01	-1.064
PgGT27-11		PgGT25-54	407	46459.7	5.97	67	60	53.51	-0.999
PgGT27-12		PgGT25-55	404	46482.6	6.12	67	61	51.01	-1.071
PgGT27-13		PgGT25-56	407	46472.7	5.97	67	60	53.51	-1.006
PgGT27-14		PgGT25-57	407	46459.7	5.97	67	60	53.51	-0.999
PgGT27-15		PgGT25-58	431	49427.9	5.82	67	59	54.62	-0.985
PgGT27-16		PgGT25-59	613	69213.1	5.74	87	71	58.16	-0.846
PgGT27-18		PgGT25-60	431	49427.9	5.82	67	59	54.62	-0.985
PgGT27-19		PgGT25-61	404	46469.6	6.12	67	61	51.01	-1.064
PgGT28-01		PgGT25-62	431	49427.9	5.82	67	59	54.62	-0.985
PgGT28-03		PgGT25-64	407	46472.7	5.97	67	60	53.51	-1.006
PgGT28-04		PgGT25-65	589	66257.8	5.82	87	72	57.54	-0.854
PgGT28-05		PgGT26-02	507	56649.5	6.47	77	73	82.31	-0.555
PgGT28-06		PgGT26-17	517	57662.8	6.6	77	74	83.54	-0.523
PgGT28-07		PgGT26-21	517	57677.8	6.47	78	74	83.54	-0.523
PgGT28-08		PgGT26-22	517	57677.8	6.47	78	74	83.54	-0.523
PgGT28-09		PgGT27-01	364	39519.2	9.17	35	44	79.26	-0.229
PgGT28-10		PgGT27-02	364	39519.2	9.17	35	44	79.26	-0.229
PgGT28-11		PgGT27-03	364	39519.2	9.17	35	44	79.26	-0.229
PgGT28-12		PgGT27-05	351	38501.2	9.4	32	44	79.43	-0.173
PgGT28-18		PgGT27-08	540	59020.7	7.91	56	58	80.13	-0.287
PgGT28-19		PgGT27-11	351	38501.2	9.4	32	44	79.43	-0.173
PgGT28-21		PgGT27-12	542	59061.6	6.72	58	57	76.79	-0.304
PgGT28-22		PgGT27-13	351	38501.2	9.4	32	44	79.43	-0.173
PgGT28-24		PgGT27-14	351	38501.2	9.4	32	44	79.43	-0.173
PgGT28-28		PgGT27-15	542	59061.6	6.72	58	57	76.79	-0.304
PgGT28-29		PgGT27-16	364	39519.2	9.17	35	44	79.26	-0.229
PgGT28-31		PgGT27-18	529	58043.7	7.89	55	57	76.84	-0.268
PgGT28-32		PgGT27-19	529	58043.7	7.89	55	57	76.84	-0.268
PgGT28-33		PgGT28-01	177	20222.8	9.52	25	32	58.47	-0.979
PgGT28-34		PgGT28-03	238	26906.1	7.82	33	34	54.16	-1.007
PgGT29-01		PgGT28-04	225	25541.6	9.04	30	34	53.82	-1.059
PgGT29-02		PgGT28-05	177	20222.8	9.52	25	32	58.47	-0.979
PgGT29-08		PgGT28-06	318	36597.1	7.68	51	52	66.57	-0.836
PgGT29-14		PgGT28-07	379	43280.4	6.11	59	54	62.56	-0.877
PgGT29-16		PgGT28-08	366	41915.9	6.58	56	54	62.65	-0.904
PgGT30		PgGT28-09	190	21587.3	9.12	28	32	58.58	-0.919
PgGT31		PgGT28-10	190	21587.3	9.12	28	32	58.58	-0.919
PgGT32		PgGT28-11	190	21587.3	9.12	28	32	58.58	-0.919
		PgGT28-12	318	36597.1	7.68	51	52	66.57	-0.836
		PgGT28-18	225	25541.6	9.04	30	34	53.82	-1.059
		PgGT28-19	366	41915.9	6.58	56	54	62.65	-0.904
		PgGT28-21	225	25541.6	9.04	30	34	53.82	-1.059
		PgGT28-22	331	37961.6	6.48	54	52	66.31	-0.808
		PgGT28-24	379	43280.4	6.11	59	54	62.56	-0.877
		PgGT28-28	190	21587.3	9.12	28	32	58.58	-0.919
		PgGT28-29	238	26906.1	7.82	33	34	54.16	-1.007
		PgGT28-31	238	26906.1	7.82	33	34	54.16	-1.007
		PgGT28-32	238	26906.1	7.82	33	34	54.16	-1.007
		PgGT28-33	331	37961.6	6.48	54	52	66.31	-0.808
		PgGT28-34	177	20222.8	9.52	25	32	58.47	-0.979
		PgGT29-01	326	37003.8	9.78	41	56	55.98	-0.892
		PgGT29-02	326	37003.8	9.78	41	56	55.98	-0.892
		PgGT29-08	325	36847.6	9.73	41	55	56.15	-0.881
		PgGT29-14	193	21852.3	8.46	23	25	52.07	-0.852
		PgGT29-16	325	36847.6	9.73	41	55	56.15	-0.881
		PgGT30	207	22075.3	9.96	16	25	75.56	-0.168
		PgGT31	72	8502.69	10.02	10	17	51.53	-1.322
		PgGT32	194	20394.8	9.51	18	23	62.42	-0.574
		PgGT33	53	5997.72	9.58	8	12	56.98	-1.221

## Sheet: Sheet2
Table S2. PgGT proteins under different gene IDs differ greatly in physical and chemical properties
Transcript id	Number of amino acids	Molecular weight (kDa)	Theoretical pI	Asp + Glu	Arg + Lys	Aliphatic Index	GRAVY
PgGT01	303	33601.5	7.73	43	44	63.86	-0.65
PgGT02	286	33944.4	8.27	50	52	50.56	-1.235
PgGT03-03	348	38854.3	9.73	30	42	60.42	-0.692
PgGT04	367	41013.9	9.3	48	57	57.17	-1.067
PgGT05	268	30315.2	9.68	35	48	55.3	-1.072
PgGT06-01	198	21619.6	9.64	20	27	72.42	-0.703
PgGT06-02	324	36021.8	9.63	45	55	68.12	-0.883
PgGT07-01	298	34126.4	9.35	36	46	49.43	-1.135
PgGT07-02	298	34096.4	9.35	36	46	49.43	-1.144
PgGT07-03	233	26520.7	9.02	28	33	54.08	-1.101
PgGT07-04	234	26612.8	9.02	28	33	55.47	-1.103
PgGT07-05	307	35090.6	9.48	36	48	52.08	-1.103
PgGT07-06	307	35120.7	9.48	36	48	52.08	-1.094
PgGT08	335	37253.8	9.16	45	52	50.69	-0.915
PgGT09	369	42713.3	4.54	88	54	47.86	-1.307
PgGT10	849	94585.6	8.98	103	117	81.33	-0.349
PgGT11	527	60459.5	6.57	73	70	59.79	-0.935
PgGT12	381	43640.3	5.97	63	58	70.18	-0.805
PgGT13-01	278	31219.2	8.9	42	46	66.33	-0.782
PgGT13-02	284	31807.7	7.68	45	46	64.93	-0.808
PgGT13-03	278	31233.2	8.7	43	46	66.33	-0.8
PgGT13-04	272	30644.7	9.19	40	46	67.79	-0.773
PgGT13-05	272	30644.7	9.19	40	46	67.79	-0.773
PgGT13-06	284	31807.7	7.68	45	46	64.93	-0.808
PgGT13-07	278	31219.2	8.9	42	46	66.33	-0.782
PgGT13-08	278	31233.2	8.7	43	46	66.33	-0.8
PgGT14-02	110	12569.1	9.47	14	19	53.18	-1.082
PgGT14-03	79	9014.47	10.4	5	15	72.78	-0.654
PgGT14-06	112	12803.3	9.47	14	19	52.23	-1.045
PgGT14-07	81	9248.73	10.4	5	15	70.99	-0.614
PgGT14-10	91	10517	10.66	7	20	56.7	-1.148
PgGT14-11	91	10517	10.66	7	20	56.7	-1.148
PgGT15-02	319	38043.5	6.26	60	57	55.05	-1.304
PgGT15-07	319	38043.5	6.26	60	57	55.05	-1.304
PgGT15-10	134	15696.8	8.69	19	22	46.57	-0.932
PgGT15-12	130	15213.3	9.26	19	23	60.77	-0.937
PgGT15-17	319	38043.5	6.26	60	57	55.05	-1.304
PgGT15-21	319	38043.5	6.26	60	57	55.05	-1.304
PgGT16-01	407	45835.7	9.54	54	70	50.81	-0.904
PgGT16-02	418	46809.6	9.04	55	63	53.68	-0.805
PgGT17-01	386	43748.2	5.93	61	55	71.71	-0.677
PgGT17-02	386	43748.2	5.93	61	55	71.71	-0.677
PgGT17-03	386	43748.2	5.93	61	55	71.71	-0.677
PgGT17-04	386	43748.2	5.93	61	55	71.71	-0.677
PgGT17-05	386	43748.2	5.93	61	55	71.71	-0.677
PgGT17-06	386	43748.2	5.93	61	55	71.71	-0.677
PgGT17-07	386	43748.2	5.93	61	55	71.71	-0.677
PgGT17-08	386	43748.2	5.93	61	55	71.71	-0.677
PgGT18-01	194	22227.5	6.23	30	29	71.86	-0.751
PgGT18-02	346	39882.7	5.69	59	52	62.57	-0.993
PgGT18-04	151	17530.1	6.19	25	24	70.99	-0.801
PgGT19	149	16385.1	8.71	20	22	50.34	-0.896
PgGT20-03	443	51001.8	5.98	75	61	58.33	-1.103
PgGT20-05	443	51001.8	5.98	75	61	58.33	-1.103
PgGT20-06	443	51001.8	5.98	75	61	58.33	-1.103
PgGT20-09	443	51001.8	5.98	75	61	58.33	-1.103
PgGT21-07	321	35827.8	5.85	46	36	52.24	-0.961
PgGT21-10	317	35274.2	6.02	44	36	52.9	-0.948
PgGT21-11	325	36214.2	5.85	46	36	52.22	-0.933
PgGT21-23	321	35660.7	6.02	44	36	52.87	-0.919
PgGT21-29	321	35827.8	5.85	46	36	52.24	-0.961
PgGT21-32	317	35274.2	6.02	44	36	52.9	-0.948
PgGT21-35	321	35660.7	6.02	44	36	52.87	-0.919
PgGT21-44	325	36214.2	5.85	46	36	52.22	-0.933
PgGT22-01	214	24712.2	8.41	34	36	74.77	-0.726
PgGT22-02	310	35898	4.73	72	49	56	-1.325
PgGT22-05	214	24712.2	8.41	34	36	74.77	-0.726
PgGT22-06	177	20565.1	6.24	35	34	65.03	-1.108
PgGT22-07	200	22962.9	6.79	36	36	68.3	-0.92
PgGT22-10	214	24682.2	8.41	34	36	75.23	-0.714
PgGT22-13	214	24682.2	8.41	34	36	75.23	-0.714
PgGT22-14	318	36876	4.64	77	50	55.82	-1.345
PgGT22-15	324	37675.4	4.73	71	49	61.11	-1.181
PgGT22-18	310	35879.3	4.91	67	50	59.77	-1.241
PgGT22-22	210	24037.1	5.91	38	36	69.19	-0.897
PgGT22-25	314	36339.7	4.78	71	50	59.01	-1.27
PgGT22-28	314	36415.7	4.73	73	50	56.53	-1.318
PgGT22-31	224	25786.4	6.66	36	36	75.31	-0.713
PgGT22-34	214	24682.2	8.41	34	36	75.23	-0.714
PgGT22-36	214	24712.2	8.41	34	36	74.77	-0.726
PgGT22-37	214	24712.2	8.41	34	36	74.77	-0.726
PgGT22-41	306	35419.7	4.87	67	49	59.28	-1.258
PgGT22-42	224	25756.4	6.66	36	36	75.76	-0.701
PgGT22-45	306	35419.7	4.87	67	49	59.28	-1.258
PgGT22-46	214	24682.2	8.41	34	36	75.23	-0.714
PgGT22-47	324	37647.4	4.75	70	49	60.8	-1.18
PgGT22-48	214	24682.2	8.41	34	36	75.23	-0.714
PgGT22-50	191	22284.4	7.69	33	34	73.04	-0.863
PgGT22-51	324	37705.4	4.73	71	49	60.8	-1.189
PgGT22-53	177	20271.1	5.26	28	25	76.55	-0.651
PgGT22-54	214	24712.2	8.41	34	36	74.77	-0.726
PgGT22-56	310	35956.1	4.7	73	49	56	-1.335
PgGT22-59	224	25786.4	6.66	36	36	75.31	-0.713
PgGT22-62	224	25756.4	6.66	36	36	75.76	-0.701
PgGT22-63	324	37617.3	4.75	70	49	61.11	-1.172
PgGT22-64	314	36339.7	4.78	71	50	59.01	-1.27
PgGT22-71	210	24037.1	5.91	38	36	69.19	-0.897
PgGT22-72	191	22314.4	7.69	33	34	72.51	-0.876
PgGT22-73	310	35879.3	4.91	67	50	59.77	-1.241
PgGT23-03	276	30005.5	7.06	31	31	59.35	-0.714
PgGT23-06	276	30005.5	7.06	31	31	59.35	-0.714
PgGT23-07	621	69275.4	5.88	86	77	59.73	-0.948
PgGT23-08	621	69275.4	5.88	86	77	59.73	-0.948
PgGT23-09	621	69275.4	5.88	86	77	59.73	-0.948
PgGT23-10	370	41148.3	8.29	47	49	66.7	-0.775
PgGT23-11	370	41148.3	8.29	47	49	66.7	-0.775
PgGT23-12	90	9479.53	4.78	15	11	65.11	-0.62
PgGT23-13	621	69275.4	5.88	86	77	59.73	-0.948
PgGT24-01	341	37786.3	5.52	52	46	76.39	-0.684
PgGT24-03	329	36364.8	5.78	49	45	78.88	-0.635
PgGT25-01	431	49427.9	5.82	67	59	54.62	-0.985
PgGT25-02	407	46472.7	5.97	67	60	53.51	-1.006
PgGT25-03	589	66244.8	5.82	87	72	57.54	-0.849
PgGT25-04	431	49427.9	5.82	67	59	54.62	-0.985
PgGT25-05	407	46459.7	5.97	67	60	53.51	-0.999
PgGT25-06	404	46482.6	6.12	67	61	51.01	-1.071
PgGT25-07	431	49427.9	5.82	67	59	54.62	-0.985
PgGT25-08	431	49427.9	5.82	67	59	54.62	-0.985
PgGT25-09	407	46472.7	5.97	67	60	53.51	-1.006
PgGT25-10	407	46472.7	5.97	67	60	53.51	-1.006
PgGT25-11	431	49427.9	5.82	67	59	54.62	-0.985
PgGT25-13	404	46469.6	6.12	67	61	51.01	-1.064
PgGT25-14	407	46472.7	5.97	67	60	53.51	-1.006
PgGT25-15	589	66257.8	5.82	87	72	57.54	-0.854
PgGT25-16	407	46459.7	5.97	67	60	53.51	-0.999
PgGT25-17	407	46472.7	5.97	67	60	53.51	-1.006
PgGT25-18	404	46482.6	6.12	67	61	51.01	-1.071
PgGT25-19	431	49427.9	5.82	67	59	54.62	-0.985
PgGT25-20	431	49427.9	5.82	67	59	54.62	-0.985
PgGT25-21	404	46482.6	6.12	67	61	51.01	-1.071
PgGT25-23	431	49427.9	5.82	67	59	54.62	-0.985
PgGT25-24	407	46459.7	5.97	67	60	53.51	-0.999
PgGT25-25	613	69213.1	5.74	87	71	58.16	-0.846
PgGT25-26	407	46472.7	5.97	67	60	53.51	-1.006
PgGT25-27	586	66267.7	5.91	87	73	55.84	-0.898
PgGT25-28	407	46472.7	5.97	67	60	53.51	-1.006
PgGT25-30	431	49427.9	5.82	67	59	54.62	-0.985
PgGT25-31	404	46482.6	6.12	67	61	51.01	-1.071
PgGT25-32	586	66254.7	5.91	87	73	55.84	-0.894
PgGT25-33	431	49427.9	5.82	67	59	54.62	-0.985
PgGT25-34	586	66267.7	5.91	87	73	55.84	-0.898
PgGT25-35	404	46482.6	6.12	67	61	51.01	-1.071
PgGT25-36	407	46472.7	5.97	67	60	53.51	-1.006
PgGT25-37	431	49427.9	5.82	67	59	54.62	-0.985
PgGT25-38	431	49427.9	5.82	67	59	54.62	-0.985
PgGT25-39	431	49427.9	5.82	67	59	54.62	-0.985
PgGT25-40	197	21757.5	5.83	20	13	74.82	-0.431
PgGT25-41	404	46482.6	6.12	67	61	51.01	-1.071
PgGT25-42	404	46482.6	6.12	67	61	51.01	-1.071
PgGT25-43	431	49427.9	5.82	67	59	54.62	-0.985
PgGT25-44	431	49427.9	5.82	67	59	54.62	-0.985
PgGT25-45	404	46482.6	6.12	67	61	51.01	-1.071
PgGT25-46	407	46472.7	5.97	67	60	53.51	-1.006
PgGT25-47	404	46482.6	6.12	67	61	51.01	-1.071
PgGT25-48	407	46472.7	5.97	67	60	53.51	-1.006
PgGT25-49	431	49427.9	5.82	67	59	54.62	-0.985
PgGT25-50	431	49427.9	5.82	67	59	54.62	-0.985
PgGT25-51	431	49427.9	5.82	67	59	54.62	-0.985
PgGT25-52	407	46472.7	5.97	67	60	53.51	-1.006
PgGT25-53	404	46469.6	6.12	67	61	51.01	-1.064
PgGT25-54	407	46459.7	5.97	67	60	53.51	-0.999
PgGT25-55	404	46482.6	6.12	67	61	51.01	-1.071
PgGT25-56	407	46472.7	5.97	67	60	53.51	-1.006
PgGT25-57	407	46459.7	5.97	67	60	53.51	-0.999
PgGT25-58	431	49427.9	5.82	67	59	54.62	-0.985
PgGT25-59	613	69213.1	5.74	87	71	58.16	-0.846
PgGT25-60	431	49427.9	5.82	67	59	54.62	-0.985
PgGT25-61	404	46469.6	6.12	67	61	51.01	-1.064
PgGT25-62	431	49427.9	5.82	67	59	54.62	-0.985
PgGT25-64	407	46472.7	5.97	67	60	53.51	-1.006
PgGT25-65	589	66257.8	5.82	87	72	57.54	-0.854
PgGT26-02	507	56649.5	6.47	77	73	82.31	-0.555
PgGT26-17	517	57662.8	6.6	77	74	83.54	-0.523
PgGT26-21	517	57677.8	6.47	78	74	83.54	-0.523
PgGT26-22	517	57677.8	6.47	78	74	83.54	-0.523
PgGT27-01	364	39519.2	9.17	35	44	79.26	-0.229
PgGT27-02	364	39519.2	9.17	35	44	79.26	-0.229
PgGT27-03	364	39519.2	9.17	35	44	79.26	-0.229
PgGT27-05	351	38501.2	9.4	32	44	79.43	-0.173
PgGT27-08	540	59020.7	7.91	56	58	80.13	-0.287
PgGT27-11	351	38501.2	9.4	32	44	79.43	-0.173
PgGT27-12	542	59061.6	6.72	58	57	76.79	-0.304
PgGT27-13	351	38501.2	9.4	32	44	79.43	-0.173
PgGT27-14	351	38501.2	9.4	32	44	79.43	-0.173
PgGT27-15	542	59061.6	6.72	58	57	76.79	-0.304
PgGT27-16	364	39519.2	9.17	35	44	79.26	-0.229
PgGT27-18	529	58043.7	7.89	55	57	76.84	-0.268
PgGT27-19	529	58043.7	7.89	55	57	76.84	-0.268
PgGT28-01	177	20222.8	9.52	25	32	58.47	-0.979
PgGT28-03	238	26906.1	7.82	33	34	54.16	-1.007
PgGT28-04	225	25541.6	9.04	30	34	53.82	-1.059
PgGT28-05	177	20222.8	9.52	25	32	58.47	-0.979
PgGT28-06	318	36597.1	7.68	51	52	66.57	-0.836
PgGT28-07	379	43280.4	6.11	59	54	62.56	-0.877
PgGT28-08	366	41915.9	6.58	56	54	62.65	-0.904
PgGT28-09	190	21587.3	9.12	28	32	58.58	-0.919
PgGT28-10	190	21587.3	9.12	28	32	58.58	-0.919
PgGT28-11	190	21587.3	9.12	28	32	58.58	-0.919
PgGT28-12	318	36597.1	7.68	51	52	66.57	-0.836
PgGT28-18	225	25541.6	9.04	30	34	53.82	-1.059
PgGT28-19	366	41915.9	6.58	56	54	62.65	-0.904
PgGT28-21	225	25541.6	9.04	30	34	53.82	-1.059
PgGT28-22	331	37961.6	6.48	54	52	66.31	-0.808
PgGT28-24	379	43280.4	6.11	59	54	62.56	-0.877
PgGT28-28	190	21587.3	9.12	28	32	58.58	-0.919
PgGT28-29	238	26906.1	7.82	33	34	54.16	-1.007
PgGT28-31	238	26906.1	7.82	33	34	54.16	-1.007
PgGT28-32	238	26906.1	7.82	33	34	54.16	-1.007
PgGT28-33	331	37961.6	6.48	54	52	66.31	-0.808
PgGT28-34	177	20222.8	9.52	25	32	58.47	-0.979
PgGT29-01	326	37003.8	9.78	41	56	55.98	-0.892
PgGT29-02	326	37003.8	9.78	41	56	55.98	-0.892
PgGT29-08	325	36847.6	9.73	41	55	56.15	-0.881
PgGT29-14	193	21852.3	8.46	23	25	52.07	-0.852
PgGT29-16	325	36847.6	9.73	41	55	56.15	-0.881
PgGT30	72	8502.69	10.02	10	17	51.53	-1.322
PgGT31	194	20394.8	9.51	18	23	62.42	-0.574
PgGT32	53	5997.72	9.58	8	12	56.98	-1.221
