# Supplementary material for: Genome-wide characterization, evolutionary analysis, and expression pattern analysis of the trihelix transcription factor family and gene expression analysis under MeJA treatment in Panax ginseng
Source: BMC Plant Biol. 2023 Aug 1;23:376. doi: 10.1186/s12870-023-04390-w (PMC10392005; doi:10.1186/s12870-023-04390-w)
Supplement: Supplementary file 4 — Additional file 4: Table S4. The classification, annotation and GO functional categorization of the PgGT gene transcripts. [file 12870_2023_4390_MOESM4_ESM.xlsx]

## Sheet: Sheet1
Table S4. The classification, annotation and GO functional categorization of the PgGT gene transcripts
Transcript id	Annotation	Length (bp)	e-Value	GO category	GO term
PgGT01	trihelix transcription factor GT-1-like	1432	0	NA
PgGT02	trihelix transcription factor GT-3b-like	1415	9.35e-90	NA
PgGT03-03	trihelix transcription factor GT-2-like	1180	1.53e-77	NA
PgGT04	trihelix transcription factor ASIL2	2152	1.51e-127	BP,MF,CC	P:seed development; F:transcription cis-regulatory region binding; C:nucleus
PgGT05	trihelix transcription factor ASIL2	1561	1.06e-87	MF,CC	F:transcription cis-regulatory region binding; C:nucleus
PgGT06-01	trihelix transcription factor ASIL2	1086	2.16e-51	MF,CC	F:transcription cis-regulatory region binding; C:nucleus
PgGT06-02	Trihelix transcription factor ASIL2	1516	1.77e-118	MF,CC	F:transcription cis-regulatory region binding; C:nucleus
PgGT07-01	trihelix transcription factor ASIL1	1232	1.18e-79	BP	P:response to salt stress; P:hormone-mediated signaling pathway; P:response to mannitol; F:transcription cis-regulatory region binding; C:nucleus
PgGT07-02	trihelix transcription factor ASIL1	1267	3e-80	BP	P:response to salt stress; P:hormone-mediated signaling pathway; P:response to mannitol; F:transcription cis-regulatory region binding; C:nucleus
PgGT07-03	trihelix transcription factor ASIL1	814	3.57e-66	BP	P:response to salt stress; P:hormone-mediated signaling pathway; P:response to mannitol; F:transcription cis-regulatory region binding; C:nucleus
PgGT07-04	trihelix transcription factor ASIL1	998	1.62e-65	BP	P:response to salt stress; P:hormone-mediated signaling pathway; P:response to mannitol; F:transcription cis-regulatory region binding; C:nucleus
PgGT07-05	trihelix transcription factor ASIL1	1294	4.79e-84	BP	P:response to osmotic stress; P:response to organic substance
PgGT07-06	trihelix transcription factor ASIL1	1259	1.86e-83	BP	P:response to osmotic stress; P:response to organic substance
PgGT08	trihelix transcription factor ASIL1	1723	4.8e-77	BP,MF,CC	P:glucosinolate metabolic process; F:transcription cis-regulatory region binding; C:nucleus
PgGT09	trihelix transcription factor ASIL2-like	1772	3.8e-121	MF,CC	F:transcription cis-regulatory region binding; C:nucleus
PgGT10	ribonuclease J-like isoform X1	3214	0	BP	P:response to light stimulus; P:chloroplast organization; P:longitudinal axis specification; P:auxin transport; P:nucleic acid phosphodiester bond hydrolysis; F:mRNA binding; F:endonuclease activity; F:5'-3' exonuclease activity; C:chloroplast
PgGT11	trihelix transcription factor GTL2	1808	1.68e-145	MF	F:binding
PgGT12	trihelix transcription factor GT-2	2020	7.04e-122	MF	F:DNA binding
PgGT13-01	Trihelix transcription factor	1817	4.71e-134	MF,CC	F:transcription cis-regulatory region binding; C:nucleus
PgGT13-02	trihelix transcription factor ASIL1-like isoform X2	1860	3.8e-131	MF,CC	F:transcription cis-regulatory region binding; C:nucleus
PgGT13-03	trihelix transcription factor ASIL1-like isoform X1	1821	1.88e-125	MF,CC	F:transcription cis-regulatory region binding; C:nucleus
PgGT13-04	trihelix transcription factor ASIL1-like isoform X1	1828	3.32e-128	MF,CC	F:transcription cis-regulatory region binding; C:nucleus
PgGT13-05	trihelix transcription factor ASIL1-like isoform X1	1803	2.59e-128	MF,CC	F:transcription cis-regulatory region binding; C:nucleus
PgGT13-06	trihelix transcription factor ASIL1-like isoform X2	1835	2.96e-131	MF,CC	F:transcription cis-regulatory region binding; C:nucleus
PgGT13-07	Trihelix transcription factor	1842	6.07e-134	MF,CC	F:transcription cis-regulatory region binding; C:nucleus
PgGT13-08	trihelix transcription factor ASIL1-like isoform X1	1846	2.4e-125	MF,CC	F:transcription cis-regulatory region binding; C:nucleus
PgGT14-02	trihelix transcription factor ASIL2-like	787	1.56e-49	MF,CC	F:transcription cis-regulatory region binding; C:nucleus
PgGT14-03	trihelix transcription factor ASIL2-like	573	2.35e-16	MF,CC	F:transcription cis-regulatory region binding; F:oxidoreductase activity; C:nucleus
PgGT14-06	trihelix transcription factor ASIL2-like	727	6.8e-51	MF,CC	F:transcription cis-regulatory region binding; C:nucleus
PgGT14-07	trihelix transcription factor ASIL2-like	513	1.01e-17	MF,CC	F:transcription cis-regulatory region binding; F:oxidoreductase activity; C:nucleus
PgGT14-10	trihelix transcription factor ASIL2	308	1.13e-33	MF,CC	F:transcription cis-regulatory region binding; C:nucleus
PgGT14-11	trihelix transcription factor ASIL2	368	8.93e-32	MF,CC	F:transcription cis-regulatory region binding; C:nucleus
PgGT15-02	trihelix transcription factor GT-3b-like	1128	2.24e-125	NA
PgGT15-07	trihelix transcription factor GT-3b-like	1680	1.17e-122	NA
PgGT15-10	trihelix transcription factor GT-3b-like	1213	1.94e-94	NA
PgGT15-12	trihelix transcription factor GT-3b-like	500	2.17e-46	MF	F:DNA binding
PgGT15-17	pseudouridine-5'-phosphate glycosidase isoform X2	2366	3.2e-149	BP,MF	P:pseudouridine synthesis; F:pseudouridylate synthase activity; F:hydrolase activity, acting on glycosyl bonds; F:metal ion binding
PgGT15-21	Pseudouridine-5'-phosphate glycosidase	2478	4.15e-156	BP,MF	P:pseudouridine synthesis; F:pseudouridylate synthase activity; F:RNA glycosylase activity; F:metal ion binding; C:peroxisome
PgGT16-01	Trihelix transcription factor	2383	5.98e-136	MF,CC	F:transcription cis-regulatory region binding; C:nucleus
PgGT16-02	protein FIP2-like	1863	3.19e-169	NA
PgGT17-01	trihelix transcription factor GT-1-like isoform X1	1734	0	BP,MF,CC	P:glucose metabolic process; P:iron-sulfur cluster assembly; F:ATP binding; F:oxidoreductase activity, acting on the aldehyde or oxo group of donors, NAD or NADP as acceptor; F:ATP hydrolysis activity; F:metal ion binding; F:NADP binding; F:NAD binding; F:4 iron, 4 sulfur cluster binding; C:plastid
PgGT17-02	trihelix transcription factor GT-1-like isoform X1	1718	0	BP,MF,CC	P:glucose metabolic process; P:iron-sulfur cluster assembly; F:ATP binding; F:oxidoreductase activity, acting on the aldehyde or oxo group of donors, NAD or NADP as acceptor; F:ATP hydrolysis activity; F:metal ion binding; F:NADP binding; F:NAD binding; F:4 iron, 4 sulfur cluster binding; C:plastid
PgGT17-03	trihelix transcription factor GT-1-like isoform X1	1749	0	BP,MF,CC	P:glucose metabolic process; P:iron-sulfur cluster assembly; F:ATP binding; F:oxidoreductase activity, acting on the aldehyde or oxo group of donors, NAD or NADP as acceptor; F:ATP hydrolysis activity; F:metal ion binding; F:NADP binding; F:NAD binding; F:4 iron, 4 sulfur cluster binding; C:plastid
PgGT17-04	trihelix transcription factor GT-1-like isoform X1	1690	0	BP,MF,CC	P:glucose metabolic process; P:iron-sulfur cluster assembly; F:ATP binding; F:oxidoreductase activity, acting on the aldehyde or oxo group of donors, NAD or NADP as acceptor; F:ATP hydrolysis activity; F:metal ion binding; F:NADP binding; F:NAD binding; F:4 iron, 4 sulfur cluster binding; C:plastid
PgGT17-05	trihelix transcription factor GT-1-like isoform X1	1733	0	BP,MF,CC	P:glucose metabolic process; P:iron-sulfur cluster assembly; F:ATP binding; F:oxidoreductase activity, acting on the aldehyde or oxo group of donors, NAD or NADP as acceptor; F:ATP hydrolysis activity; F:metal ion binding; F:NADP binding; F:NAD binding; F:4 iron, 4 sulfur cluster binding; C:plastid
PgGT17-06	trihelix transcription factor GT-1-like isoform X1	1706	0	BP,MF,CC	P:glucose metabolic process; P:iron-sulfur cluster assembly; F:ATP binding; F:oxidoreductase activity, acting on the aldehyde or oxo group of donors, NAD or NADP as acceptor; F:ATP hydrolysis activity; F:metal ion binding; F:NADP binding; F:NAD binding; F:4 iron, 4 sulfur cluster binding; C:plastid
PgGT17-07	trihelix transcription factor GT-1-like isoform X1	1691	0	BP,MF,CC	P:glucose metabolic process; P:iron-sulfur cluster assembly; F:ATP binding; F:oxidoreductase activity, acting on the aldehyde or oxo group of donors, NAD or NADP as acceptor; F:ATP hydrolysis activity; F:metal ion binding; F:NADP binding; F:NAD binding; F:4 iron, 4 sulfur cluster binding; C:plastid
PgGT17-08	trihelix transcription factor GT-1-like isoform X1	1675	0	BP,MF,CC	P:glucose metabolic process; P:iron-sulfur cluster assembly; F:ATP binding; F:oxidoreductase activity, acting on the aldehyde or oxo group of donors, NAD or NADP as acceptor; F:ATP hydrolysis activity; F:metal ion binding; F:NADP binding; F:NAD binding; F:4 iron, 4 sulfur cluster binding; C:plastid
PgGT18-01	trihelix transcription factor GT-2-like	810	2.69e-84	NA
PgGT18-02	trihelix transcription factor GT-2-like	1086	6.81e-122	MF	F:DNA binding
PgGT18-04	trihelix transcription factor GT-2-like	681	5.33e-72	NA
PgGT19	trihelix transcription factor GT-2-like	582	8.97e-54	NA
PgGT20-03	Trihelix transcription factor GT-4 like	2321	0	NA
PgGT20-05	Trihelix transcription factor GT-4 like	2071	0	NA
PgGT20-06	Trihelix transcription factor GT-4 like	2335	0	NA
PgGT20-09	Trihelix transcription factor GT-4 like	2057	0	NA
PgGT21-07	stress response protein NST1	1418	1.99e-108	NA
PgGT21-10	stress response protein NST1	1459	3.05e-108	NA
PgGT21-11	stress response protein NST1	1430	4.43e-110	NA
PgGT21-23	stress response protein NST1	1598	2.67e-109	NA
PgGT21-29	stress response protein NST1	1545	7.95e-108	NA
PgGT21-32	stress response protein NST1	1586	1.2e-107	NA
PgGT21-35	stress response protein NST1	1471	6.77e-110	NA
PgGT21-44	stress response protein NST1	1557	1.77e-109	NA
PgGT22-01	trihelix transcription factor ASIL1-like	1091	1.38e-70	MF,CC	F:transcription cis-regulatory region binding; C:nucleus
PgGT22-02	trihelix transcription factor ASIL2-like	1466	2.17e-70	MF,CC	F:transcription cis-regulatory region binding; C:nucleus
PgGT22-05	trihelix transcription factor ASIL1-like	991	3.23e-69	MF,CC	F:transcription cis-regulatory region binding; C:nucleus
PgGT22-06	trihelix transcription factor ASIL2-like	1125	2.29e-69	NA
PgGT22-07	trihelix transcription factor ASIL1-like	1137	2.29e-73	MF,CC	F:transcription cis-regulatory region binding; C:nucleus
PgGT22-10	trihelix transcription factor ASIL1-like	908	1.26e-71	MF,CC	F:transcription cis-regulatory region binding; C:nucleus
PgGT22-13	trihelix transcription factor ASIL1-like	915	1.14e-69	MF,CC	F:transcription cis-regulatory region binding; C:nucleus
PgGT22-14	trihelix transcription factor ASIL2-like	1983	1.03e-70	MF,CC	F:transcription cis-regulatory region binding; C:nucleus
PgGT22-15	trihelix transcription factor ASIL1-like	1815	5.72e-64	MF,CC	F:transcription cis-regulatory region binding; C:nucleus
PgGT22-18	trihelix transcription factor ASIL2-like	1330	1.4e-72	MF,CC	F:transcription cis-regulatory region binding; C:nucleus
PgGT22-22	trihelix transcription factor ASIL1-like	1101	4.63e-71	NA
PgGT22-25	trihelix transcription factor ASIL2-like	1342	1.57e-72	MF,CC	F:transcription cis-regulatory region binding; C:nucleus
PgGT22-28	trihelix transcription factor ASIL2-like	1971	1.82e-70	MF,CC	F:transcription cis-regulatory region binding; C:nucleus
PgGT22-31	trihelix transcription factor ASIL1-like	1035	6.87e-69	MF,CC	F:transcription cis-regulatory region binding; C:nucleus
PgGT22-34	trihelix transcription factor ASIL1-like	998	5.07e-71	MF,CC	F:transcription cis-regulatory region binding; C:nucleus
PgGT22-36	trihelix transcription factor ASIL1-like	1001	3.55e-71	MF,CC	F:transcription cis-regulatory region binding; C:nucleus
PgGT22-37	trihelix transcription factor ASIL1-like	1079	1.21e-70	MF,CC	F:transcription cis-regulatory region binding; C:nucleus
PgGT22-41	trihelix transcription factor ASIL2-like	1318	6.8e-71	MF,CC	F:transcription cis-regulatory region binding; C:nucleus
PgGT22-42	trihelix transcription factor ASIL1-like	957	2.94e-69	MF,CC	F:transcription cis-regulatory region binding; C:nucleus
PgGT22-45	trihelix transcription factor ASIL2-like	1291	5.23e-71	MF,CC	F:transcription cis-regulatory region binding; C:nucleus
PgGT22-46	trihelix transcription factor ASIL1-like	927	1.31e-69	MF,CC	F:transcription cis-regulatory region binding; C:nucleus
PgGT22-47	trihelix transcription factor ASIL1-like	1415	2.33e-65	MF,CC	F:transcription cis-regulatory region binding; C:nucleus
PgGT22-48	trihelix transcription factor ASIL1-like	986	4.44e-71	MF,CC	F:transcription cis-regulatory region binding; C:nucleus
PgGT22-50	trihelix transcription factor ASIL1-like	896	1.53e-67	MF,CC	F:transcription cis-regulatory region binding; C:nucleus
PgGT22-51	trihelix transcription factor ASIL1-like	1908	1.09e-63	MF,CC	F:transcription cis-regulatory region binding; C:nucleus
PgGT22-53	trihelix transcription factor ASIL2-like	898	1.94e-105	MF,CC	F:transcription cis-regulatory region binding; C:nucleus
PgGT22-54	trihelix transcription factor ASIL1-like	1008	3.2e-69	MF,CC	F:transcription cis-regulatory region binding; C:nucleus
PgGT22-56	trihelix transcription factor ASIL2-like	1959	1.11e-68	MF,CC	F:transcription cis-regulatory region binding; C:nucleus
PgGT22-59	trihelix transcription factor ASIL1-like	1050	8.07e-69	MF,CC	F:transcription cis-regulatory region binding; C:nucleus
PgGT22-62	trihelix transcription factor ASIL1-like	942	2.49e-69	MF,CC	F:transcription cis-regulatory region binding; C:nucleus
PgGT22-63	trihelix transcription factor ASIL1-like	1322	9.97e-66	MF,CC	F:transcription cis-regulatory region binding; C:nucleus
PgGT22-64	trihelix transcription factor ASIL2-like	1315	1.21e-72	MF,CC	F:transcription cis-regulatory region binding; C:nucleus
PgGT22-71	trihelix transcription factor ASIL1-like	1086	3.95e-71	NA
PgGT22-72	trihelix transcription factor ASIL1-like	989	4.27e-67	MF,CC	F:transcription cis-regulatory region binding; C:nucleus
PgGT22-73	trihelix transcription factor ASIL2-like	1303	1.07e-72	MF,CC	F:transcription cis-regulatory region binding; C:nucleus
PgGT23-03	trihelix transcription factor GT-2-like	1149	1.47e-69	BP,MF	P:mucilage biosynthetic process; P:glucosinolate metabolic process; F:transcription cis-regulatory region binding; F:DNA binding
PgGT23-06	trihelix transcription factor GT-2-like	1122	1.11e-69	BP,MF	P:mucilage biosynthetic process; P:glucosinolate metabolic process; F:transcription cis-regulatory region binding; F:DNA binding
PgGT23-07	trihelix transcription factor GT-2-like	2562	2.17e-148	NA
PgGT23-08	trihelix transcription factor GT-2-like	2170	4.48e-150	NA
PgGT23-09	trihelix transcription factor GT-2-like	2197	5.91e-150	NA
PgGT23-10	trihelix transcription factor GT-2-like	1431	2.08e-110	MF	F:DNA binding
PgGT23-11	trihelix transcription factor GT-2-like	1404	1.55e-110	MF	F:DNA binding
PgGT23-12	trihelix transcription factor GT-2	534	2.6e-13	NA
PgGT23-13	trihelix transcription factor GT-2-like	2589	2.8e-148	NA
PgGT24-01	trihelix transcription factor ASR3	2342	2.69e-154	BP,MF,CC	P:negative regulation of transcription, DNA-templated; P:negative regulation of immune response; P:cellular response to molecule of bacterial origin; F:DNA binding; F:protein homodimerization activity; C:nucleus
PgGT24-03	Trihelix transcription factor ASR3	2306	2.28e-148	BP,MF,CC	P:negative regulation of transcription, DNA-templated; P:negative regulation of immune response; P:cellular response to molecule of bacterial origin; F:DNA binding; F:protein homodimerization activity; C:nucleus
PgGT25-01	trihelix transcription factor PTL	4483	0	BP,MF	P:protein dephosphorylation; P:phospholipid biosynthetic process; F:protein tyrosine/serine/threonine phosphatase activity; F:phosphatidylglycerophosphatase activity
PgGT25-02	trihelix transcription factor PTL	2622	0	MF	F:DNA binding
PgGT25-03	trihelix transcription factor PTL	2375	0	MF	F:DNA binding
PgGT25-04	trihelix transcription factor PTL	2677	0	MF	F:DNA binding
PgGT25-05	trihelix transcription factor PTL	2396	0	MF	F:DNA binding
PgGT25-06	putative dual specificity protein phosphatase DSP8	4689	4.44e-168	BP,MF	P:protein dephosphorylation; P:phospholipid biosynthetic process; F:phosphatidylinositol-4,5-bisphosphate 5-phosphatase activity; F:protein tyrosine/serine/threonine phosphatase activity; F:phosphatidylglycerophosphatase activity; F:myosin phosphatase activity
PgGT25-07	trihelix transcription factor PTL	4883	0	BP,MF	P:protein dephosphorylation; P:phospholipid biosynthetic process; F:protein tyrosine/serine/threonine phosphatase activity; F:phosphatidylglycerophosphatase activity
PgGT25-08	trihelix transcription factor PTL	2132	0	MF	F:DNA binding
PgGT25-09	putative dual specificity protein phosphatase DSP8	4359	4.12e-176	BP,MF	P:protein dephosphorylation; P:phospholipid biosynthetic process; F:phosphatidylinositol-4,5-bisphosphate 5-phosphatase activity; F:protein tyrosine/serine/threonine phosphatase activity; F:phosphatidylglycerophosphatase activity; F:myosin phosphatase activity
PgGT25-10	trihelix transcription factor PTL	2457	0	MF	F:DNA binding
PgGT25-11	trihelix transcription factor PTL	4386	0	BP,MF	P:protein dephosphorylation; P:phospholipid biosynthetic process; F:protein tyrosine/serine/threonine phosphatase activity; F:phosphatidylglycerophosphatase activity
PgGT25-13	trihelix transcription factor PTL	2371	9.3e-176	MF	F:DNA binding
PgGT25-14	trihelix transcription factor PTL	2625	0	MF	F:DNA binding
PgGT25-15	trihelix transcription factor PTL	2436	0	MF	F:DNA binding
PgGT25-16	trihelix transcription factor PTL	2249	0	MF	F:DNA binding
PgGT25-17	putative dual specificity protein phosphatase DSP8	4695	3.93e-175	BP,MF	P:protein dephosphorylation; P:phospholipid biosynthetic process; F:phosphatidylinositol-4,5-bisphosphate 5-phosphatase activity; F:protein tyrosine/serine/threonine phosphatase activity; F:phosphatidylglycerophosphatase activity; F:myosin phosphatase activity
PgGT25-18	putative dual specificity protein phosphatase DSP8	4334	4.43e-169	BP,MF	P:protein dephosphorylation; P:phospholipid biosynthetic process; F:phosphatidylinositol-4,5-bisphosphate 5-phosphatase activity; F:protein tyrosine/serine/threonine phosphatase activity; F:phosphatidylglycerophosphatase activity; F:myosin phosphatase activity
PgGT25-19	trihelix transcription factor PTL	4767	0	BP,MF	P:protein dephosphorylation; P:phospholipid biosynthetic process; F:protein tyrosine/serine/threonine phosphatase activity; F:phosphatidylglycerophosphatase activity
PgGT25-20	trihelix transcription factor PTL	2316	0	MF	F:DNA binding
PgGT25-21	trihelix transcription factor PTL	1820	5.64e-177	MF	F:DNA binding
PgGT25-23	trihelix transcription factor PTL	4867	0	BP,MF	P:protein dephosphorylation; P:phospholipid biosynthetic process; F:protein tyrosine/serine/threonine phosphatase activity; F:phosphatidylglycerophosphatase activity
PgGT25-24	trihelix transcription factor PTL	2230	0	MF	F:DNA binding
PgGT25-25	trihelix transcription factor PTL	2127	0	MF	F:DNA binding
PgGT25-26	trihelix transcription factor PTL	2641	0	MF	F:DNA binding
PgGT25-27	trihelix transcription factor PTL	2046	4.47e-177	MF	F:DNA binding
PgGT25-28	trihelix transcription factor PTL	2441	0	MF	F:DNA binding
PgGT25-30	trihelix transcription factor PTL	4864	0	BP,MF	P:protein dephosphorylation; P:phospholipid biosynthetic process; F:protein tyrosine/serine/threonine phosphatase activity; F:phosphatidylglycerophosphatase activity
PgGT25-31	putative dual specificity protein phosphatase DSP8	4331	4.96e-167	BP,MF	P:protein dephosphorylation; P:phospholipid biosynthetic process; F:phosphatidylinositol-4,5-bisphosphate 5-phosphatase activity; F:protein tyrosine/serine/threonine phosphatase activity; F:phosphatidylglycerophosphatase activity; F:myosin phosphatase activity
PgGT25-32	trihelix transcription factor PTL	2366	8.92e-175	MF	F:DNA binding
PgGT25-33	trihelix transcription factor PTL	4786	0	BP,MF	P:protein dephosphorylation; P:phospholipid biosynthetic process; F:protein tyrosine/serine/threonine phosphatase activity; F:phosphatidylglycerophosphatase activity
PgGT25-34	trihelix transcription factor PTL	2427	2.72e-175	MF	F:DNA binding
PgGT25-35	trihelix transcription factor PTL	2301	1.15e-174	MF	F:DNA binding
PgGT25-36	trihelix transcription factor PTL	1855	0	MF	F:DNA binding
PgGT25-37	trihelix transcription factor PTL	2694	0	MF	F:DNA binding
PgGT25-38	trihelix transcription factor PTL	2697	0	MF	F:DNA binding
PgGT25-39	trihelix transcription factor PTL	4050	0	BP,MF	P:protein dephosphorylation; P:phospholipid biosynthetic process; F:protein tyrosine/serine/threonine phosphatase activity; F:phosphatidylglycerophosphatase activity
PgGT25-40	trihelix transcription factor PTL	699	2.16e-14	NA
PgGT25-41	trihelix transcription factor PTL	1846	7.7e-177	MF	F:DNA binding
PgGT25-42	trihelix transcription factor PTL	2448	5.35e-174	MF	F:DNA binding
PgGT25-43	trihelix transcription factor PTL	2693	0	MF	F:DNA binding
PgGT25-44	trihelix transcription factor PTL	4770	0	BP,MF	P:protein dephosphorylation; P:phospholipid biosynthetic process; F:protein tyrosine/serine/threonine phosphatase activity; F:phosphatidylglycerophosphatase activity
PgGT25-45	trihelix transcription factor PTL	2613	2.86e-173	MF	F:DNA binding
PgGT25-46	putative dual specificity protein phosphatase DSP8	4714	4.5e-175	BP,MF	P:protein dephosphorylation; P:phospholipid biosynthetic process; F:phosphatidylinositol-4,5-bisphosphate 5-phosphatase activity; F:protein tyrosine/serine/threonine phosphatase activity; F:phosphatidylglycerophosphatase activity; F:myosin phosphatase activity
PgGT25-47	trihelix transcription factor PTL	2432	3.3e-176	MF	F:DNA binding
PgGT25-48	putative dual specificity protein phosphatase DSP8	4795	3.03e-177	BP,MF	P:protein dephosphorylation; P:phospholipid biosynthetic process; F:phosphatidylinositol-4,5-bisphosphate 5-phosphatase activity; F:protein tyrosine/serine/threonine phosphatase activity; F:phosphatidylglycerophosphatase activity; F:myosin phosphatase activity
PgGT25-49	trihelix transcription factor PTL	2313	0	MF	F:DNA binding
PgGT25-50	trihelix transcription factor PTL	4389	0	BP,MF	P:protein dephosphorylation; P:phospholipid biosynthetic process; F:protein tyrosine/serine/threonine phosphatase activity; F:phosphatidylglycerophosphatase activity
PgGT25-51	trihelix transcription factor PTL	4405	0	BP,MF	P:protein dephosphorylation; P:phospholipid biosynthetic process; F:protein tyrosine/serine/threonine phosphatase activity; F:phosphatidylglycerophosphatase activity
PgGT25-52	putative dual specificity protein phosphatase DSP8	4698	1.6e-177	BP,MF	P:protein dephosphorylation; P:phospholipid biosynthetic process; F:phosphatidylinositol-4,5-bisphosphate 5-phosphatase activity; F:protein tyrosine/serine/threonine phosphatase activity; F:phosphatidylglycerophosphatase activity; F:myosin phosphatase activity
PgGT25-53	trihelix transcription factor PTL	2140	2.23e-174	MF	F:DNA binding
PgGT25-54	trihelix transcription factor PTL	2380	0	MF	F:DNA binding
PgGT25-55	putative dual specificity protein phosphatase DSP8	4686	4.75e-166	BP,MF	P:protein dephosphorylation; P:phospholipid biosynthetic process; F:phosphatidylinositol-4,5-bisphosphate 5-phosphatase activity; F:protein tyrosine/serine/threonine phosphatase activity; F:phosphatidylglycerophosphatase activity; F:myosin phosphatase activity
PgGT25-56	trihelix transcription factor PTL	1829	0	MF	F:DNA binding
PgGT25-57	trihelix transcription factor PTL	2233	0	MF	F:DNA binding
PgGT25-58	trihelix transcription factor PTL	2713	0	MF	F:DNA binding
PgGT25-59	trihelix transcription factor PTL	2508	0	MF	F:DNA binding
PgGT25-60	trihelix transcription factor PTL	4034	0	BP,MF	P:protein dephosphorylation; P:phospholipid biosynthetic process; F:protein tyrosine/serine/threonine phosphatase activity; F:phosphatidylglycerophosphatase activity
PgGT25-61	trihelix transcription factor PTL	2224	1.94e-176	MF	F:DNA binding
PgGT25-62	trihelix transcription factor PTL	2148	0	MF	F:DNA binding
PgGT25-64	putative dual specificity protein phosphatase DSP8	4792	7.36e-175	BP,MF	P:protein dephosphorylation; P:phospholipid biosynthetic process; F:phosphatidylinositol-4,5-bisphosphate 5-phosphatase activity; F:protein tyrosine/serine/threonine phosphatase activity; F:phosphatidylglycerophosphatase activity; F:myosin phosphatase activity
PgGT25-65	trihelix transcription factor PTL	2055	0	MF	F:DNA binding
PgGT26-02	ribonuclease J-like isoform X4	1936	0	BP,MF	P:nucleic acid phosphodiester bond hydrolysis; F:RNA binding; F:exonuclease activity
PgGT26-17	ribonuclease J-like isoform X4	2001	0	BP,MF	P:nucleic acid phosphodiester bond hydrolysis; F:RNA binding; F:exonuclease activity
PgGT26-21	ribonuclease J-like isoform X4	1860	0	BP,MF	P:nucleic acid phosphodiester bond hydrolysis; F:RNA binding; F:exonuclease activity
PgGT26-22	ribonuclease J-like isoform X4	2175	0	BP,MF	P:nucleic acid phosphodiester bond hydrolysis; F:RNA binding; F:exonuclease activity
PgGT27-01	Aspartate/glutamate/uridylate kinase	2056	0	BP,MF	P:UDP biosynthetic process; P:'de novo' CTP biosynthetic process; P:nucleoside monophosphate phosphorylation; F:ATP binding; F:UMP kinase activity; C:cytosol
PgGT27-02	Aspartate/glutamate/uridylate kinase	2023	0	BP,MF	P:UDP biosynthetic process; P:'de novo' CTP biosynthetic process; P:nucleoside monophosphate phosphorylation; F:ATP binding; F:UMP kinase activity; C:cytosol
PgGT27-03	Aspartate/glutamate/uridylate kinase	2359	0	BP,MF	P:UDP biosynthetic process; P:'de novo' CTP biosynthetic process; P:nucleoside monophosphate phosphorylation; F:ATP binding; F:UMP kinase activity; C:cytosol
PgGT27-05	Aspartate/glutamate/uridylate kinase	2600	0	BP,MF	P:UDP biosynthetic process; P:'de novo' CTP biosynthetic process; P:nucleoside monophosphate phosphorylation; F:ATP binding; F:UMP kinase activity; C:cytosol
PgGT27-08	Uridylate kinase	2157	0	BP,MF,CC	P:carbohydrate metabolic process; P:UDP biosynthetic process; P:phosphorylation; P:'de novo' CTP biosynthetic process; P:nucleoside monophosphate phosphorylation; F:hydrolase activity, hydrolyzing O-glycosyl compounds; F:ATP binding; F:UMP kinase activity; C:cytosol
PgGT27-11	Aspartate/glutamate/uridylate kinase	2264	0	BP,MF,CC	P:UDP biosynthetic process; P:'de novo' CTP biosynthetic process; P:nucleoside monophosphate phosphorylation; F:ATP binding; F:UMP kinase activity; C:cytosol
PgGT27-12	Uridylate kinase	1968	0	BP,MF,CC	P:UDP biosynthetic process; P:phosphorylation; P:nucleoside monophosphate phosphorylation; F:ATP binding; F:UMP kinase activity; C:cytosol
PgGT27-13	Aspartate/glutamate/uridylate kinase	2567	0	BP,MF,CC	P:UDP biosynthetic process; P:'de novo' CTP biosynthetic process; P:nucleoside monophosphate phosphorylation; F:ATP binding; F:UMP kinase activity; C:cytosol
PgGT27-14	Aspartate/glutamate/uridylate kinase	2297	0	BP,MF,CC	P:UDP biosynthetic process; P:'de novo' CTP biosynthetic process; P:nucleoside monophosphate phosphorylation; F:ATP binding; F:UMP kinase activity; C:cytosol
PgGT27-15	Uridylate kinase	2271	0	BP,MF,CC	P:UDP biosynthetic process; P:phosphorylation; P:nucleoside monophosphate phosphorylation; F:ATP binding; F:UMP kinase activity; C:cytosol
PgGT27-16	Aspartate/glutamate/uridylate kinase	2326	0	BP,MF,CC	P:UDP biosynthetic process; P:'de novo' CTP biosynthetic process; P:nucleoside monophosphate phosphorylation; F:ATP binding; F:UMP kinase activity; C:cytosol
PgGT27-18	Uridylate kinase	2209	0	BP,MF,CC	P:UDP biosynthetic process; P:nucleoside monophosphate phosphorylation; F:ATP binding; F:UMP kinase activity; C:cytosol
PgGT27-19	Uridylate kinase	2512	0	BP,MF,CC	P:UDP biosynthetic process; P:nucleoside monophosphate phosphorylation; F:ATP binding; F:UMP kinase activity; C:cytosol
PgGT28-01	trihelix transcription factor GT-4-like isoform X1	1562	2.28e-85	NA
PgGT28-03	trihelix transcription factor GT-1-like isoform X1	1840	5.99e-103	NA
PgGT28-04	trihelix transcription factor GT-1-like isoform X1	1810	6.42e-91	NA
PgGT28-05	trihelix transcription factor GT-4-like isoform X1	1608	3.59e-85	NA
PgGT28-06	trihelix transcription factor GT-4-like isoform X1	1298	2.72e-177	NA
PgGT28-07	Trihelix transcription factor GT-1	1576	0	NA
PgGT28-08	Trihelix transcription factor GT-1	1583	0	NA
PgGT28-09	trihelix transcription factor GT-1-like isoform X1	1610	1.98e-88	NA
PgGT28-10	trihelix transcription factor GT-1-like isoform X1	1647	2.87e-88	NA
PgGT28-11	trihelix transcription factor GT-1-like isoform X1	1656	3.12e-88	NA
PgGT28-12	trihelix transcription factor GT-4-like isoform X1	1344	4.95e-177	NA
PgGT28-18	trihelix transcription factor GT-1-like isoform X1	1801	5.92e-91	NA
PgGT28-19	Trihelix transcription factor GT-1	1537	0	NA
PgGT28-21	trihelix transcription factor GT-1-like isoform X1	1847	9.1e-91	NA
PgGT28-22	trihelix transcription factor GT-4-like isoform X1	1383	0	NA
PgGT28-24	Trihelix transcription factor GT-1	1622	0	NA
PgGT28-28	trihelix transcription factor GT-1-like isoform X1	1601	1.82e-88	NA
PgGT28-29	trihelix transcription factor GT-1-like isoform X1	1895	1.02e-102	NA
PgGT28-31	trihelix transcription factor GT-1-like isoform X1	1849	6.53e-103	NA
PgGT28-32	trihelix transcription factor GT-1-like isoform X1	1886	9.41e-103	NA
PgGT28-33	trihelix transcription factor GT-4-like isoform X1	1337	0	NA
PgGT28-34	trihelix transcription factor GT-4-like isoform X1	1571	2.48e-85	NA
PgGT29-01	trihelix transcription factor ASIL2-like	1343	3.02e-82	MF,CC	F:transcription cis-regulatory region binding; C:nucleus
PgGT29-02	trihelix transcription factor ASIL2-like	1702	8.87e-81	MF,CC	F:transcription cis-regulatory region binding; C:nucleus
PgGT29-08	trihelix transcription factor ASIL2-like	2530	3.51e-78	MF,CC	F:transcription cis-regulatory region binding; C:nucleus
PgGT29-14	trihelix transcription factor ASIL2-like	823	1.42e-51	MF,CC	F:transcription cis-regulatory region binding; C:nucleus
PgGT29-16	trihelix transcription factor ASIL2-like	2065	1.67e-79	MF,CC	F:transcription cis-regulatory region binding; C:nucleus
PgGT30	trihelix transcription factor ASIL1-like	298	1.79e-43	MF,CC	F:transcription cis-regulatory region binding; C:nucleus; C:integral component of membrane
PgGT31	trihelix transcription factor ASIL1-like	690	2.54e-86	MF,CC	F:transcription cis-regulatory region binding; C:nucleus
PgGT32	uncharacterized protein LOC123053218 isoform X2	242	3.77e-48	BP,MF,CC	P:'de novo' CTP biosynthetic process; P:nucleoside monophosphate phosphorylation; F:ATP binding; F:UMP kinase activity; C:cytoplasm
